# Supplementary material for: DNA methylation analysis improves the prognostication of acute myeloid leukemia
Source: EJHaem. 2021 Mar 13;2(2):211–8. doi: 10.1002/jha2.187 (PMC8294109; doi:10.1002/jha2.187)
Supplement: Supplementary file 2 — Supporting Information [file JHA2-2-211-s002.xls]

## Sheet: Modules
Symbol	ENTREZID	Module	Weight
TSPAN12	23554	0	0.940496
NXF2B	728343	0	0.935602
NXF2	56001	0	0.935602
OR7G2	390882	0	0.935602
FAM43B	163933	0	0.935185
SP8	221833	0	0.933032
FAM189A1	23359	0	0.924641
EPS8L3	79574	0	0.918266
CFHR1	3078	0	0.91063
ITGA2B	3674	0	0.879681
NTRK1	4914	0	0.877182
POU6F2	11281	0	0.871448
CNKSR3	154043	0	0.865731
OR56A4	120793	0	0.850352
KLF15	28999	0	0.836296
DNAJC5G	285126	0	0.833017
PPIC	5480	0	0.830202
CADM3	57863	0	0.819074
IL1F7	NA	0	0.809944
SLCO1B1	10599	0	0.80244
APBA2	321	0	0.787656
LOC730101	730101	0	0.78339
WASF3	10810	0	0.781574
ST6GALNAC1	55808	0	0.775704
DLC1	10395	0	0.771549
FMR1	2332	0	0.771186
ESPNL	339768	0	0.756867
GPR115	NA	0	0.752956
DSCAM	1826	0	0.745542
PHLDB1	23187	0	0.744568
OR7D4	125958	0	0.742302
INSRR	3645	0	0.735983
PLEKHH3	79990	0	0.723781
ERMAP	114625	0	0.716976
CA1	759	0	0.714702
ProSAPiP1	NA	0	0.710169
CLDN10	9071	0	0.693741
NFIA	4774	0	0.682019
SLC19A2	10560	0	0.680271
PYDC2	152138	0	0.679883
EIF2B2	8892	0	0.677207
NOSTRIN	115677	0	0.67338
CLIC2	1193	0	0.669805
ZDHHC19	131540	0	0.658491
C6orf170	NA	0	0.656743
ANKRD13C	81573	0	0.642204
SOSTDC1	25928	0	0.641609
FAM38B	NA	0	0.628713
BMP8B	656	0	0.622631
DISP2	85455	0	0.622602
MYOM3	127294	0	0.600577
LOC100190940	NA	0	0.596621
DZIP1	22873	0	0.592123
SNX5	27131	0	0.584723
DHRS3	9249	0	0.582468
CCNG1	900	0	0.582334
ADCY10	55811	0	0.57822
UACA	55075	0	0.574894
FOXO3	2309	0	0.570034
DPF3	8110	0	0.56832
KCTD14	65987	0	0.567376
LILRP2	79166	0	0.560325
RNF8	9025	0	0.556634
VGLL2	245806	0	0.54971
GAD1	2571	0	0.548622
KCNMB3	27094	0	0.546529
STXBP5	134957	0	0.541248
LGALS8	3964	0	0.536427
PRUNE	NA	0	0.531211
NPPC	4880	0	0.527208
KLF9	687	0	0.525535
CD226	10666	0	0.520696
C4orf32	NA	0	0.520484
ALAD	210	0	0.519899
CRTC3	64784	0	0.515628
RPL23AP53	644128	0	0.515567
ERI1	90459	0	0.515303
TMEM132C	92293	0	0.510818
SERPINB9	5272	0	0.50914
FZD7	8324	0	0.506843
CD2AP	23607	0	0.506381
KCNU1	157855	0	0.505273
ACOT4	122970	0	0.503501
SHC3	53358	0	0.499097
LRRC16A	NA	0	0.491034
CABLES1	91768	0	0.490876
KHK	3795	0	0.49064
NDEL1	81565	0	0.490044
ELOVL2	54898	0	0.485046
NET1	10276	0	0.479733
ARHGAP18	93663	0	0.479563
CORIN	10699	0	0.478388
KCNH2	3757	0	0.474538
C6orf106	64771	0	0.473094
TRAK2	66008	0	0.468963
GDF11	10220	0	0.457361
KIAA1370	NA	0	0.451251
DPYS	1807	0	0.448967
LYPLA1	10434	0	0.447103
NXPH2	11249	0	0.446732
REG3G	130120	0	0.445402
ACP1	52	0	0.442869
LOC388152	NA	0	0.437359
QPCT	25797	0	0.435242
TMEM174	134288	0	0.435161
SKI	6497	0	0.434849
MBOAT1	154141	0	0.433364
PGRMC1	10857	0	0.431572
TCHH	7062	0	0.43086
BTBD6	90135	0	0.42239
MACROD2	140733	0	0.420315
LHX1	3975	0	0.416926
ACAT2	39	0	0.415525
FBXO25	26260	0	0.414134
VPS33B	26276	0	0.413368
APOC1	341	0	0.412252
RNF111	54778	0	0.403912
RAP1GAP	5909	0	0.399526
FAM192A	80011	0	-0.399108
ZNF749	388567	0	0.396408
MOV10	4343	0	0.394813
PSTPIP2	9050	0	0.393481
UNC45A	55898	0	0.388144
ATG12	9140	0	0.385842
SURF1	6834	0	-0.385075
GPR75	10936	0	0.382212
SFXN1	94081	0	0.379865
KIF3B	9371	0	0.376104
TFPI2	7980	0	0.374407
MUC1	4582	0	0.374266
BEX5	340542	0	0.374179
BACH2	60468	0	0.373415
KLF11	8462	0	0.373149
LOC728819	NA	0	0.372795
TMEM50A	23585	0	0.372445
CDK11B	984	0	0.370245
VWA2	340706	0	0.369615
RSPH9	221421	0	0.369481
FAHD2B	151313	0	0.369206
PQLC2	54896	0	-0.366603
FAM82A2	NA	0	0.364878
TPH2	121278	0	0.363065
TULP3	7289	0	0.362206
ACOT1	641371	0	0.362122
GNA11	2767	0	0.359146
C1orf109	54955	0	0.355964
AKR7A2	8574	0	-0.354449
DNAH5	1767	0	0.353404
YTHDF2	51441	0	0.353226
ETS2	2114	0	0.348745
GDF3	9573	0	0.348623
FAM84B	157638	0	0.346772
OR7A5	26659	0	0.345163
TPD52	7163	0	0.345067
NDRG4	65009	0	0.343119
TMEM59	9528	0	0.341276
TEX9	374618	0	0.340514
SLC5A6	8884	0	0.339597
MBNL2	10150	0	0.337725
STAP1	26228	0	0.336735
FMN1	342184	0	0.335388
RNF130	55819	0	0.333117
RABEP2	79874	0	-0.332864
CFLAR	8837	0	0.331844
DAAM2	23500	0	0.329932
ACTN2	88	0	0.328287
SLC17A1	6568	0	0.327163
FITM2	128486	0	0.326922
KIAA0754	643314	0	0.326166
LOC728276	NA	0	0.325864
SNUPN	10073	0	0.325187
EPRS	2058	0	0.324557
SLC12A6	9990	0	0.323946
NGDN	25983	0	0.323544
CCT5	22948	0	0.323514
ADRA2B	151	0	0.323225
SGMS1	259230	0	0.322376
AGRP	181	0	-0.322121
TLK1	9874	0	0.321318
RAB7A	7879	0	-0.32111
PHOSPHO2	493911	0	0.320924
RNASEH1	246243	0	0.318117
MAST4	375449	0	0.317598
SUSD4	55061	0	0.317241
NHEJ1	79840	0	0.317087
C12orf44	NA	0	-0.316632
EMP2	2013	0	0.31593
WDR67	NA	0	0.31352
YARS	8565	0	0.311625
LDHC	3948	0	0.310523
ADAMTS14	140766	0	0.310057
CCR10	2826	0	-0.309926
FRG1B	NA	0	0.309712
GIT2	9815	0	-0.309657
BTN2A3	NA	0	0.309169
RFTN2	130132	0	0.309094
ARHGAP6	395	0	0.308389
SCUBE1	80274	0	-0.308152
B3GNT7	93010	0	-0.306726
SLC26A4	5172	0	0.305724
BRE	NA	0	-0.304265
RAE1	8480	0	0.303802
LYPD3	27076	0	0.303786
CHRNA5	1138	0	0.303773
FAM172A	83989	0	0.303567
MTHFD1L	25902	0	0.303129
THUMPD2	80745	0	0.302542
HMSD	284293	0	-0.302122
CGRRF1	10668	0	0.301882
FKBPL	63943	0	0.301439
AGPAT5	55326	0	0.300514
CHD7	55636	0	0.299444
TSSK3	81629	0	0.299062
G2E3	55632	0	0.298057
DLGAP5	9787	0	0.297523
MPZL3	196264	0	0.297353
C12orf10	60314	0	-0.295655
FN3K	64122	0	0.295217
PHF7	51533	0	-0.293289
TRAPPC1	58485	0	-0.293285
LNX1	84708	0	0.292765
USP43	124739	0	-0.292352
BBS7	55212	0	0.292091
C22orf31	25770	0	0.291623
ATP11B	23200	0	0.290706
ADCY9	115	0	-0.28822
RABL2B	11158	0	-0.28724
PTCHD3	374308	0	-0.286635
GNPAT	8443	0	0.286533
TACC2	10579	0	0.286373
DCUN1D5	84259	0	0.286224
ACRBP	84519	0	-0.28573
WWC2	80014	0	0.285579
GNL3L	54552	0	0.285223
IL23A	51561	0	-0.28462
P2RY6	5031	0	-0.284142
CALCOCO1	57658	0	0.284116
RPF2	84154	0	0.283902
NHP2L1	NA	0	-0.283433
CHRNA3	1136	0	0.283326
MMP23A	8511	0	0.283119
TPST2	8459	0	0.282696
NAT15	NA	0	-0.282606
RHEBL1	121268	0	0.282329
CUEDC2	79004	0	-0.281067
EFHD1	80303	0	0.280988
SYCE2	256126	0	-0.27908
USP44	84101	0	0.278855
KIAA1755	85449	0	-0.278467
DHRS7B	25979	0	-0.27805
LRRC45	201255	0	-0.277044
TJP2	9414	0	0.275632
DIRAS3	9077	0	0.273941
KIF13B	23303	0	0.272943
WNT8B	7479	0	-0.271961
SLC25A41	284427	0	-0.271845
C4orf10	NA	0	-0.271258
SLC24A5	283652	0	0.27113
CCDC25	55246	0	0.270862
C5orf51	285636	0	0.270859
TRIOBP	11078	0	-0.269931
ARHGEF18	23370	0	-0.269837
CEACAM7	1087	0	0.269379
HSPC072	NA	0	0.268849
TNFSF13B	10673	0	-0.268783
SLC38A10	124565	0	-0.267804
ZC3H12D	340152	0	-0.267757
TRAK1	22906	0	-0.267473
MRPS10	55173	0	0.267432
SNORD65	692106	0	-0.267334
DCLRE1C	64421	0	-0.266862
CNST	163882	0	0.265324
UQCRH	7388	0	0.264511
LOC146880	NA	0	-0.263801
CAMKK2	10645	0	-0.26336
NUDT7	283927	0	-0.263218
PSMB1	5689	0	0.26243
PIM1	5292	0	0.262016
CA13	377677	0	0.2614
STRADB	55437	0	0.260969
MIER1	57708	0	0.260661
PSMD4	5710	0	0.26066
MTRR	4552	0	0.260187
SLC4A1AP	22950	0	0.25997
WDR78	79819	0	0.259453
OSBPL2	9885	0	0.259311
FDPS	2224	0	0.257226
G6PC3	92579	0	-0.257075
SLC22A16	85413	0	-0.255336
HKR1	284459	0	0.254941
TNNI3	7137	0	0.254542
STX8	9482	0	-0.254432
KIAA0947	NA	0	0.25434
MAGEA8	4107	0	-0.252972
APC2	10297	0	-0.252831
TBC1D12	23232	0	0.252624
FAM177A1	283635	0	0.252008
AGPAT4	56895	0	0.251607
BOD1	91272	0	0.251075
DGKG	1608	0	-0.250938
RTP1	132112	0	-0.250802
MRPL28	10573	0	-0.250376
RPS24	6229	0	-0.250126
IK	3550	0	0.249635
HSPB7	27129	0	-0.249124
LPAR3	23566	0	-0.248703
PLCB3	5331	0	0.24837
IL1B	3553	0	0.248235
ST7OT3	NA	0	0.248208
LAIR2	3904	0	-0.247857
CCDC155	147872	0	-0.247208
RPL23	9349	0	-0.247058
NRIP2	83714	0	-0.24668
AK7	122481	0	0.246397
ZNF667	63934	0	0.245849
GPAT2	150763	0	-0.245814
LRPAP1	4043	0	-0.245778
ACP2	53	0	0.245715
SLC10A6	345274	0	-0.244535
SLC25A23	79085	0	-0.244421
SUCLG1	8802	0	0.242932
CACNB1	782	0	-0.242921
CMC1	152100	0	-0.242651
PXK	54899	0	-0.242611
EIF2AK4	440275	0	0.242557
KLF12	11278	0	0.242216
OPTN	10133	0	0.242138
ATP5A1	498	0	0.241759
MMGT1	93380	0	0.241639
MARK3	4140	0	0.240863
RPS6KC1	26750	0	0.240141
LOC100216545	NA	0	-0.239639
PRDM9	56979	0	-0.239482
PHB2	11331	0	-0.239444
CBFA2T2	9139	0	0.239379
AQP1	358	0	0.239129
ASRGL1	80150	0	-0.238995
MIF4GD	57409	0	-0.238982
ADAM11	4185	0	-0.23879
LMF1	64788	0	-0.23866
SUDS3	64426	0	-0.237473
IRAK1BP1	134728	0	0.236996
SNORA6	574040	0	-0.236766
PVRL4	NA	0	-0.236646
FAM103A1	83640	0	0.2364
UPB1	51733	0	-0.236193
PTCD1	26024	0	-0.235929
ABHD5	51099	0	0.235679
NECAB3	63941	0	0.235392
TYRO3	7301	0	0.234955
GPR137B	7107	0	0.23489
TMUB1	83590	0	-0.234521
MTO1	25821	0	0.234459
PEX7	5191	0	0.234421
ALDH5A1	7915	0	0.234286
FOSB	2354	0	-0.233682
NBPF6	653149	0	0.233313
ASIP	434	0	-0.233253
TMLHE	55217	0	0.232818
ZNF668	79759	0	-0.23276
NDE1	54820	0	-0.232369
ATP6V1E2	90423	0	-0.232297
SLC35F4	341880	0	0.232182
ELF2	1998	0	-0.231837
KIAA1161	NA	0	-0.231554
PIGN	23556	0	0.231492
SNORD48	26801	0	-0.230804
PTPRH	5794	0	0.230189
PSMD7	5713	0	-0.230171
AGPAT3	56894	0	0.229856
DHRS4	10901	0	-0.229785
SENP3	26168	0	-0.229747
LRRN4CL	221091	0	-0.229345
MAN2B1	4125	0	-0.22922
ZNF281	23528	0	0.2281
THBS1	7057	0	0.227576
INPP5A	3632	0	-0.227412
C20orf12	NA	0	-0.227283
ATP6V1C1	528	0	0.226769
ZNF177	7730	0	0.226667
SCARNA12	677777	0	-0.226519
GORASP2	26003	0	0.226471
PDYN	5173	0	-0.225988
MLYCD	23417	0	-0.224785
DHRS2	10202	0	0.224758
C9orf23	NA	0	-0.223804
XYLB	9942	0	0.223572
EIF4G2	1982	0	0.22357
CD53	963	0	0.223397
MYH14	79784	0	-0.223335
C10orf137	NA	0	0.223297
ANKS3	124401	0	-0.222949
ACSF2	80221	0	-0.222837
GPR25	2848	0	-0.222755
CD163L1	283316	0	-0.222596
MAP2K3	5606	0	-0.222354
TSSC4	10078	0	-0.222184
SDC3	9672	0	0.221899
PRRG1	5638	0	0.221827
C3orf42	NA	0	-0.221349
LPIN2	9663	0	0.220704
PLSCR1	5359	0	0.220657
DES	1674	0	-0.21998
PSORS1C2	170680	0	-0.219908
LOC643837	NA	0	0.219818
RAB27A	5873	0	-0.219794
PSMD1	5707	0	0.219765
SNORA35	677816	0	-0.219688
TMEM219	124446	0	-0.219483
RPL38	6169	0	-0.219071
SLC2A14	144195	0	-0.218574
RAD52	5893	0	-0.21809
NCR2	9436	0	-0.217682
PRICKLE2	166336	0	-0.217539
SMURF1	57154	0	-0.217111
DKKL1	27120	0	-0.217047
NEURL3	93082	0	0.216523
EIF2C4	NA	0	-0.216471
FAM18B2	NA	0	0.216047
ADO	84890	0	-0.215872
C3orf15	NA	0	-0.215659
KIAA1257	57501	0	-0.215569
DYRK1B	9149	0	-0.215554
AAGAB	79719	0	0.215403
GCLM	2730	0	0.215228
UBASH3A	53347	0	0.214917
ARNTL2	56938	0	0.214911
UPK3A	7380	0	-0.214457
HOXB7	3217	0	-0.214318
ZNF155	7711	0	0.214088
HOXB8	3218	0	-0.214074
LBX1	10660	0	-0.21353
DHRS7C	201140	0	-0.21353
HOXB9	3219	0	-0.213515
GLI4	2738	0	-0.21346
NCRNA00188	NA	0	-0.213137
RAPGEF1	2889	0	-0.212742
MAP3K12	7786	0	-0.212346
C16orf42	NA	0	-0.212182
PCNT	5116	0	0.211715
EGR4	1961	0	-0.211714
LOC440354	NA	0	-0.211569
LCLAT1	253558	0	0.211107
SMARCAL1	50485	0	0.210852
TMEM175	84286	0	-0.210828
USP16	10600	0	0.210613
LASP1	3927	0	-0.210449
AP1S3	130340	0	-0.209979
LAMC2	3918	0	-0.209928
SYS1	90196	0	-0.209911
TM4SF1	4071	0	0.20982
PLA2G10	8399	0	-0.209792
SLC43A1	8501	0	0.209427
STAT4	6775	0	0.20827
SLC27A3	11000	0	-0.208201
UBIAD1	29914	0	0.2081
DYNC1I1	1780	0	0.208081
ZCWPW1	55063	0	-0.207918
SNX20	124460	0	-0.207866
EPHA1	2041	0	-0.207674
CAPN6	827	0	-0.207613
C14orf80	NA	0	-0.207332
TKTL1	8277	0	-0.207236
DYRK1A	1859	0	0.207193
TESK1	7016	0	-0.207128
SLC2A3	6515	0	0.206828
STXBP1	6812	0	0.206574
SLC25A37	51312	0	0.206347
TRIM46	80128	0	-0.206067
LYPD2	137797	0	0.205671
BRD9	65980	0	0.205154
CCDC65	85478	0	-0.204468
H2AFY	9555	0	-0.20444
C7orf28B	NA	0	-0.204116
BAHCC1	57597	0	-0.204106
SRD5A1	6715	0	0.204016
VSIG8	391123	0	0.203877
HIST1H1C	3006	0	0.203741
C9orf114	NA	0	-0.203479
RELB	5971	0	0.203421
SLC2A9	56606	0	-0.203337
GPN1	11321	0	0.203287
BMS1P4	729096	0	-0.20328
CNGB3	54714	0	0.203229
COMTD1	118881	0	-0.202839
HS3ST6	64711	0	-0.202816
FAAH	2166	0	-0.202366
CNTROB	116840	0	-0.202289
CYP11A1	1583	0	-0.202239
WIBG	NA	0	-0.202219
LYST	1130	0	-0.202104
SNX33	257364	0	0.201835
NICN1	84276	0	-0.201809
SLC43A3	29015	0	0.201644
ANXA6	309	0	-0.201617
KIFC3	3801	0	0.201533
FIS1	51024	0	-0.201266
PRMT7	54496	0	-0.201116
TTLL11	158135	0	0.200377
STOM	2040	0	0.20021
NOS1	4842	0	-0.199731
CD59	966	0	0.199683
ATP5B	506	0	-0.199648
ZNF787	126208	0	-0.198835
HRC	3270	0	-0.198595
SEC31B	25956	0	-0.198492
CXorf64	NA	0	-0.198193
HSPB9	94086	0	-0.198049
BCL2L1	598	0	0.197717
SMARCD2	6603	0	-0.197447
FBF1	85302	0	-0.197442
PTPLAD2	NA	0	-0.197377
S100A5	6276	0	0.197361
PRDM1	639	0	0.197334
AKR7L	246181	0	-0.196901
SRL	6345	0	-0.196897
COX19	90639	0	-0.196695
BCL9	607	0	0.196582
TNS1	7145	0	0.196533
MT1E	4493	0	-0.19651
SPTLC2	9517	0	0.196184
TRIB1	10221	0	-0.195886
LOC401052	NA	0	-0.195033
SPCS1	28972	0	-0.194886
TRIP6	7205	0	-0.194634
PTAFR	5724	0	-0.194523
NAPSA	9476	0	-0.19441
SH3GLB1	51100	0	0.19349
PMS2L2	NA	0	-0.193465
ZBTB12	221527	0	-0.193337
EIF5A2	56648	0	0.193139
MAP4K4	9448	0	0.193088
SIRT7	51547	0	-0.193023
SLC22A4	6583	0	-0.192323
METTL11A	NA	0	-0.191902
RWDD3	25950	0	0.19148
LUZP1	7798	0	0.191227
DEFB124	245937	0	0.190667
ST7OT2	NA	0	0.190664
POLR3F	10621	0	0.190371
TMEM53	79639	0	-0.190238
FAM122B	159090	0	0.18982
HOOK2	29911	0	-0.189787
NUP98	4928	0	0.189749
GALK2	2585	0	0.189271
IQCC	55721	0	0.189242
UGCG	7357	0	0.189201
KCNK4	50801	0	0.189193
RLN3	117579	0	-0.189154
RDM1	201299	0	-0.188812
ZNF24	7572	0	0.188586
SPATA12	353324	0	-0.188462
BCL6	604	0	0.188307
C9orf139	401563	0	-0.188301
ACBD4	79777	0	-0.18817
HSD17B2	3294	0	0.188053
SS18L1	26039	0	0.187925
PLEKHA4	57664	0	0.187741
WDR16	NA	0	-0.187666
C8orf45	NA	0	-0.18765
RIBC2	26150	0	-0.18758
MGC3771	NA	0	-0.187494
C19orf20	NA	0	-0.187409
TUBGCP3	10426	0	-0.187231
HEATR4	399671	0	-0.187163
KLF13	51621	0	0.186888
C1orf97	NA	0	-0.18686
C16orf54	283897	0	-0.186853
NBR2	10230	0	-0.186704
UTS2D	NA	0	0.186682
FZD2	2535	0	-0.186641
CAND2	23066	0	0.186565
DRD4	1815	0	-0.186472
RPL27A	6157	0	-0.186184
SYNJ2	8871	0	0.185615
MRPS5	64969	0	0.185379
KIAA1310	NA	0	0.185362
NDUFA13	51079	0	-0.18517
MAFK	7975	0	-0.184967
RAB27B	5874	0	0.184177
TEX28	1527	0	-0.183967
GOLGA8E	NA	0	0.183715
MAN1B1	11253	0	-0.183473
LOC100129637	NA	0	-0.183471
SRGN	5552	0	-0.182914
CCND1	595	0	0.182486
CCDC134	79879	0	-0.182356
EDN1	1906	0	0.182294
FASTKD5	60493	0	0.182161
NRN1	51299	0	0.182158
CAMLG	819	0	0.182115
PCYOX1	51449	0	0.182094
SNORA52	619565	0	-0.181911
CSNK2A1	1457	0	0.181767
KDELC1	79070	0	0.181141
MSRB2	22921	0	-0.180795
KRTAP5-3	387266	0	-0.180567
LIMK1	3984	0	-0.180505
HOMER3	9454	0	-0.180456
VHL	7428	0	-0.180382
BVES	11149	0	-0.179881
C6orf89	221477	0	0.179859
NEUROD4	58158	0	0.179119
ALDH1A3	220	0	0.179074
FANCB	2187	0	0.178893
NRBP1	29959	0	0.178844
KLHDC2	23588	0	0.178443
PFKP	5214	0	-0.178242
PLEKHO1	51177	0	-0.178184
NUDT2	318	0	-0.178152
PDZD8	118987	0	0.178096
MOBKL2C	NA	0	0.178092
SPATA20	64847	0	-0.178015
CINP	51550	0	0.177739
PCK2	5106	0	-0.177664
GTF2B	2959	0	0.177507
RRAGD	58528	0	-0.177235
SURF2	6835	0	-0.177209
DHRS4L2	317749	0	-0.177155
ESYT2	57488	0	-0.176958
ZNF544	27300	0	0.176902
CARD6	84674	0	0.176806
FLI1	2313	0	0.176688
ACSF3	197322	0	-0.176631
ZBTB47	92999	0	-0.176612
CUX2	23316	0	-0.176431
SLC30A7	148867	0	0.176424
RNF4	6047	0	-0.17594
C9orf119	NA	0	-0.175369
SLC1A4	6509	0	-0.17535
GLT8D1	55830	0	-0.175308
NDUFC1	4717	0	-0.175301
VIM	7431	0	-0.174988
RPLP2	6181	0	-0.174579
FLJ36031	NA	0	0.174499
ZADH2	284273	0	0.174436
SERPINB10	5273	0	-0.174144
FLYWCH1	84256	0	-0.174013
PCMTD2	55251	0	0.173851
SNORD1B	677849	0	-0.173698
SNORA16A	692073	0	-0.173554
MRPL21	219927	0	0.173111
ZNF594	84622	0	0.172672
PDCD7	10081	0	0.172336
CHMP6	79643	0	-0.172229
BEST2	54831	0	-0.171996
CTPS	NA	0	0.171178
BZRAP1	NA	0	-0.170931
GAS8	2622	0	-0.17091
SCG5	6447	0	-0.170867
IKZF4	64375	0	-0.170506
FAM127A	NA	0	0.170373
TBC1D28	254272	0	-0.170009
KATNB1	10300	0	-0.169841
HLA-DRA	3122	0	-0.169763
DMP1	1758	0	0.169187
KIF20A	10112	0	0.169
PAGE2B	389860	0	0.168815
TPD52L2	7165	0	0.167823
FASTK	10922	0	-0.167733
DLEU7	220107	0	0.167389
C9orf89	NA	0	-0.167333
WHAMML1	NA	0	-0.167328
ENO2	2026	0	0.16706
CAPN9	10753	0	-0.166918
PPARGC1A	10891	0	-0.16636
C18orf45	NA	0	0.166241
PLK1S1	NA	0	0.165993
CSF2RB	1439	0	0.165979
CCDC127	133957	0	0.16572
NKAPL	222698	0	-0.165671
ARTN	9048	0	-0.165351
REM2	161253	0	0.165288
ANKMY1	51281	0	-0.165049
DAPK2	23604	0	0.164966
BCKDK	10295	0	-0.16489
CRADD	8738	0	-0.164854
OR2B6	26212	0	0.164776
ZDHHC14	79683	0	0.164676
CCRL2	9034	0	0.164618
LAT2	7462	0	-0.164553
ISCA1	81689	0	0.164452
LOC642852	642852	0	0.164318
A1BG	1	0	-0.163869
CSF3R	1441	0	-0.16384
LGALS4	3960	0	-0.163583
PLN	5350	0	0.163563
WDR85	NA	0	-0.163505
TMEM170A	124491	0	-0.163433
C14orf167	NA	0	-0.163094
RSPH3	83861	0	0.162945
ETV2	2116	0	-0.162934
DNASE1L2	1775	0	-0.16264
KIAA0895L	653319	0	-0.16226
HK1	3098	0	0.162083
INPP4A	3631	0	0.162013
XIAP	331	0	0.161973
LENEP	55891	0	-0.161683
FAM111B	374393	0	0.161372
KIAA0319	9856	0	0.161246
SCARF2	91179	0	-0.161177
ITSN2	50618	0	0.161168
NFRKB	4798	0	0.16109
KCTD19	146212	0	-0.161081
CLEC3B	7123	0	-0.160981
TMEM134	80194	0	-0.160882
FSTL3	10272	0	-0.160821
USP48	84196	0	0.160801
DDX56	54606	0	-0.160703
NFYA	4800	0	0.160595
FZD6	8323	0	0.160589
RAF1	5894	0	-0.160246
C15orf44	NA	0	0.160237
PANX1	24145	0	0.159961
TXNRD1	7296	0	-0.159924
SLC39A3	29985	0	0.159487
SCT	6343	0	-0.159276
FERMT2	10979	0	0.159046
ALPK1	80216	0	-0.158848
ILDR2	387597	0	-0.158491
ANTXR2	118429	0	-0.158387
SPOP	8405	0	-0.158138
C21orf56	NA	0	-0.157956
PIGG	54872	0	-0.157877
ETV3L	440695	0	-0.157771
C17orf97	400566	0	-0.157749
GPR20	2843	0	-0.157745
ASPDH	554235	0	-0.157713
CHURC1	91612	0	0.157674
COPG	NA	0	-0.157621
NASP	4678	0	0.157533
CFD	1675	0	-0.157521
CCDC88B	283234	0	-0.157312
DYRK4	8798	0	0.15721
C10orf27	NA	0	0.157128
NPPB	4879	0	-0.157115
DLG4	1742	0	-0.156811
PRHOXNB	NA	0	-0.156429
SDHAP3	728609	0	0.15623
BOP1	23246	0	0.155899
SORBS3	10174	0	-0.155835
PLAGL2	5326	0	-0.155593
TOP3A	7156	0	0.15555
PLXNC1	10154	0	0.15552
NPLOC4	55666	0	-0.1555
CEND1	51286	0	-0.155471
SYT4	6860	0	-0.155415
WSB2	55884	0	-0.155084
ATAD2B	54454	0	0.155075
C8orf74	203076	0	0.155003
LMO3	55885	0	-0.154812
LDLR	3949	0	0.154793
GMEB1	10691	0	0.154721
SPINT2	10653	0	0.154697
AES	166	0	-0.15458
FECH	2235	0	0.154526
GTF2IRD2B	389524	0	-0.15448
CN5H6.4	NA	0	-0.154302
PIPOX	51268	0	-0.154217
CHCHD2	51142	0	-0.154125
ANKLE2	23141	0	-0.15406
ADRBK1	NA	0	-0.153872
EPM2AIP1	9852	0	-0.153844
RPL23AP82	284942	0	-0.153337
UCK1	83549	0	-0.153332
NHSL1	57224	0	-0.153331
PTGFR	5737	0	-0.1533
GGN	199720	0	-0.15322
FCRL1	115350	0	0.153197
SLC29A4	222962	0	-0.15313
ATP6V0A2	23545	0	0.152989
STON1-GTF2A1L	286749	0	0.152686
RPS2	6187	0	-0.15241
TBC1D2B	23102	0	-0.152333
SV2B	9899	0	-0.152297
CAB39L	81617	0	0.152168
PPP2R4	NA	0	-0.151492
SUMO1	7341	0	0.151396
SEC22C	9117	0	0.151239
MORN4	118812	0	0.15118
FBXO42	54455	0	0.151084
GDPD5	81544	0	0.151057
BMF	90427	0	-0.150937
CD1D	912	0	-0.150821
IL17C	27189	0	-0.150816
AKAP8	10270	0	-0.150731
KCNIP2	30819	0	-0.15072
GPR124	NA	0	-0.150558
ZNF622	90441	0	0.150529
GANC	2595	0	-0.150496
TNPO2	30000	0	-0.150411
ZNF498	NA	0	-0.150257
WNK2	65268	0	-0.149936
GPATCH1	55094	0	0.149881
RAB17	64284	0	-0.149767
C22orf27	NA	0	-0.149606
C18orf1	NA	0	0.149571
L3MBTL2	83746	0	-0.149449
MEI1	150365	0	-0.149399
ZDHHC1	29800	0	-0.149367
ISG20	3669	0	0.149135
SIN3B	23309	0	0.149021
PIPSL	266971	0	-0.148969
MT1X	4501	0	-0.148621
POLR1D	51082	0	-0.148491
DNASE1	1773	0	-0.148301
ARL8B	55207	0	-0.14828
PKN3	29941	0	0.148243
PPP1R7	5510	0	0.148185
LARP4B	23185	0	-0.147982
AKD1	NA	0	-0.147935
C1QL3	389941	0	-0.147923
RAB34	83871	0	-0.146885
IFITM5	387733	0	-0.146697
NOP14	8602	0	-0.146624
ORMDL3	94103	0	-0.146617
UPK3B	105375355	0	-0.146255
KATNAL2	83473	0	-0.146222
SLC8A2	6543	0	0.146085
TSKS	60385	0	-0.146033
SEZ6	124925	0	-0.145851
RXFP4	339403	0	-0.145591
ALDH2	217	0	-0.145495
RLN2	6019	0	0.145338
CPD	1362	0	-0.145303
ARGFXP2	503640	0	-0.14526
RPS15A	6210	0	-0.145084
ST6GALNAC3	256435	0	0.144978
TRIM6-TRIM34	445372	0	-0.144918
KIAA0753	9851	0	-0.144515
ZNHIT3	9326	0	-0.144466
DRD3	1814	0	-0.144426
CDC14A	8556	0	0.144241
ULBP1	80329	0	0.144167
CIAO1	9391	0	0.14398
FAM20C	56975	0	-0.143896
HDAC5	10014	0	-0.143836
BSG	682	0	-0.1438
SEPHS1	22929	0	-0.143717
FLJ33360	NA	0	-0.143665
HLA-G	3135	0	-0.143655
ERCC2	2068	0	0.143596
ZNF26	7574	0	-0.14326
SLC24A6	NA	0	-0.142978
APOBEC3B	9582	0	-0.142946
QPRT	23475	0	-0.142839
MMEL1	79258	0	0.142818
RABAC1	10567	0	-0.142803
SNRPF	6636	0	-0.142779
TCP11	6954	0	-0.142725
SLC31A2	1318	0	-0.142561
ZNF169	169841	0	-0.142415
PPP1R11	6992	0	0.142406
DNMT1	1786	0	0.142352
CXCR1	3577	0	0.142165
HRAS	3265	0	-0.141994
ALDH3B2	222	0	-0.141977
C3orf24	NA	0	-0.141648
LGALS7B	653499	0	-0.141403
HOXA4	3201	0	-0.141333
SEC22A	26984	0	-0.141118
YIPF7	285525	0	0.141081
PRSSL1	NA	0	-0.140937
HLA-DPB1	3115	0	-0.14086
USP2	9099	0	-0.140676
USE1	55850	0	-0.140384
DLX4	1748	0	-0.139793
DFFB	1677	0	0.139674
GPT2	84706	0	-0.139621
LINGO3	645191	0	-0.1396
C6orf154	NA	0	-0.13942
SPDYE1	285955	0	-0.139362
FBXO36	130888	0	-0.139054
ST3GAL2	6483	0	-0.138773
SLC39A14	23516	0	0.138646
BIK	638	0	-0.13858
SMC1B	27127	0	-0.138544
PLAC9	219348	0	-0.138405
MBIP	51562	0	0.138208
C11orf21	29125	0	-0.138191
MFAP4	4239	0	-0.137978
CLDN12	9069	0	-0.13768
TRIM4	89122	0	-0.137606
ZNF506	440515	0	-0.137597
PYROXD2	84795	0	-0.137422
ZDHHC24	254359	0	-0.137421
FLJ90757	NA	0	-0.137349
C22orf40	NA	0	-0.137336
ZNF474	133923	0	0.137333
KCNN4	3783	0	0.137325
INPP5D	3635	0	-0.137078
RAB5C	5878	0	-0.137061
DHRS13	147015	0	0.136982
DNM1	1759	0	-0.136672
S100A13	6284	0	-0.136534
IPO11	51194	0	0.136475
TMEM79	84283	0	-0.136343
COQ6	51004	0	0.136145
IGF2BP1	10642	0	0.136118
PER1	5187	0	0.135894
MYL6	4637	0	-0.1358
C9orf96	NA	0	-0.135656
TAF5L	27097	0	0.135536
SLMO1	NA	0	-0.135534
SLAMF1	6504	0	0.135519
AIP	9049	0	-0.135481
XYLT1	64131	0	-0.135432
ATP12A	479	0	-0.135124
HSD17B7P2	158160	0	-0.13499
C6orf226	441150	0	-0.134726
DUSP5	1847	0	0.134443
PRMT2	3275	0	-0.134218
ANKRD26	22852	0	-0.134178
SLC36A3	285641	0	-0.133972
TRPM6	140803	0	0.133924
HHLA3	11147	0	0.133917
FGF8	2253	0	-0.133521
SPDYE3	441272	0	-0.13324
GATA3	2625	0	0.133016
RPRD1B	58490	0	0.132944
BEST4	266675	0	-0.132771
CD40LG	959	0	0.132741
ZNF584	201514	0	0.132473
CCPG1	9236	0	-0.132238
ATG4C	84938	0	0.132204
LCN10	414332	0	0.131866
PHF8	23133	0	0.131843
DKFZp761E198	NA	0	-0.131763
CTSC	1075	0	-0.131604
HMGN2	3151	0	-0.131578
CENPM	79019	0	-0.13153
CCDC144C	NA	0	0.131104
NOM1	64434	0	-0.130858
LYRM1	57149	0	-0.130796
C19orf77	NA	0	-0.130604
MMP25	64386	0	0.130537
TBC1D3G	101060321	0	-0.13046
ZSWIM4	65249	0	-0.13044
NHP2	55651	0	0.130404
GPR89A	653519	0	0.130353
MED19	219541	0	0.12995
MST1	4485	0	-0.129721
GNMT	27232	0	-0.129599
KRT12	3859	0	-0.129477
C15orf57	NA	0	0.129398
C2orf65	NA	0	-0.129207
FAM13A	10144	0	0.129196
GARS	2617	0	0.128763
MYOZ3	91977	0	-0.128623
TNRC6C	57690	0	0.128371
PHF19	26147	0	-0.127758
C2orf77	NA	0	0.127318
SDSL	113675	0	-0.127143
WDR52	NA	0	-0.12714
BIVM	54841	0	0.127103
RBM44	375316	0	0.127036
PRKCH	5583	0	0.126915
NOG	9241	0	-0.126868
KRT23	25984	0	-0.126734
RBM22	55696	0	0.126728
HEBP2	23593	0	-0.126515
KCP	375616	0	-0.126392
EXOC3L	NA	0	-0.126245
DPP4	1803	0	0.126181
RCOR2	283248	0	-0.126028
PGM2	55276	0	0.126014
THADA	63892	0	0.125835
C1orf150	NA	0	0.1258
ARMCX6	54470	0	-0.125704
BLCAP	10904	0	-0.125657
ZNF689	115509	0	-0.125612
ARHGDIG	398	0	-0.125585
DYNLRB2	83657	0	-0.125532
HLA-H	3136	0	-0.125312
RIMBP3C	150221	0	-0.125214
TMEM85	NA	0	0.125146
GPR109A	NA	0	-0.125108
SELV	NA	0	0.124782
RAB35	11021	0	-0.124437
ESRP2	80004	0	-0.124195
AMAC1L3	NA	0	-0.124163
CCNA1	8900	0	-0.124004
ACIN1	22985	0	0.123712
ICAM3	3385	0	-0.12346
NT5C3	NA	0	0.123257
HDAC9	9734	0	-0.123232
NIPAL2	79815	0	0.123008
C10orf125	NA	0	-0.122807
SP6	80320	0	0.122723
C11orf48	NA	0	-0.12248
PRAM1	84106	0	-0.122282
FRS3	10817	0	-0.121997
MORF4L1	10933	0	0.121815
GALM	130589	0	-0.121799
PRRT4	401399	0	-0.121542
ADAMTS5	11096	0	0.121518
OR2B11	127623	0	-0.121477
BAIAP3	8938	0	0.121467
IGFBP2	3485	0	-0.121312
DAXX	1616	0	0.121301
C22orf46	79640	0	-0.121293
ITGA4	3676	0	0.121292
TAF6	6878	0	-0.121281
LOC153684	153684	0	0.121218
SPON2	10417	0	-0.12112
KLHL4	56062	0	-0.1211
GLG1	2734	0	-0.120943
CDH13	1012	0	-0.120922
CD9	928	0	-0.120838
JPH3	57338	0	-0.120761
TAGAP	117289	0	0.120667
VPRBP	NA	0	-0.120594
PRKAB1	5564	0	0.120567
SIAH2	6478	0	0.120537
CLEC4G	339390	0	-0.120524
ZBTB48	3104	0	-0.120463
RIT1	6016	0	0.120342
ADAT3	113179	0	-0.120263
FUT5	2527	0	-0.120126
SUMO3	6612	0	0.120102
PPIG	9360	0	0.12005
SLC13A1	6561	0	-0.120016
SULT1C4	27233	0	-0.119742
DLL4	54567	0	-0.119475
VAT1	10493	0	-0.118978
SIVA1	10572	0	-0.118945
LPAR4	2846	0	-0.118914
C1orf112	55732	0	0.118874
APOLD1	81575	0	-0.118811
FAM45A	404636	0	-0.118755
SOCS1	8651	0	0.1187
SMARCD3	6604	0	-0.118538
KLHL35	283212	0	0.118248
ZNF486	90649	0	-0.118158
AP3S1	1176	0	0.118156
GALNT1	2589	0	0.117858
C7orf57	136288	0	-0.117701
C1orf113	NA	0	-0.117701
DGCR11	25786	0	-0.117558
MFGE8	4240	0	0.117483
POLR2J4	84820	0	-0.117315
AQP9	366	0	0.117235
RB1	5925	0	-0.117228
GPR109B	NA	0	-0.117114
PASD1	139135	0	0.117023
EEF2	1938	0	0.116885
LOC92659	NA	0	-0.116851
LHFPL1	340596	0	-0.116797
TPP2	7174	0	0.116721
ZNF286A	57335	0	0.116699
BIN2	51411	0	-0.116643
LIG4	3981	0	-0.116511
PSORS1C1	170679	0	-0.116502
PCDHGC5	56097	0	-0.116465
HCG4P6	NA	0	-0.116435
C6orf57	NA	0	-0.116422
NEDD1	121441	0	0.116376
ZNF616	90317	0	0.116248
SPIB	6689	0	-0.116218
PDZK1IP1	10158	0	0.115943
LOC100129066	NA	0	-0.115844
SLC22A1	6580	0	0.11584
CDH1	999	0	0.115825
INHBC	3626	0	-0.115769
C18orf2	NA	0	0.115638
PARVB	29780	0	0.11553
FLJ13224	79857	0	-0.11527
CCDC54	84692	0	0.115245
ZNF121	7675	0	0.115199
DFNB59	NA	0	-0.115192
SERPINH1	871	0	0.115182
CYB5R1	51706	0	0.114904
NFKBIA	4792	0	0.114901
PSEN1	5663	0	0.114794
ARRDC3	57561	0	0.1145
CERK	64781	0	-0.114352
HLA-DRB6	3128	0	-0.114281
TSPAN10	83882	0	-0.11422
MLNR	2862	0	-0.114184
HLA-DQA2	3118	0	-0.113759
LOC201651	NA	0	-0.113638
TRABD	80305	0	-0.113458
DDOST	1650	0	-0.113197
IL15RA	3601	0	0.113196
AQP3	360	0	0.113096
RAB36	9609	0	-0.113078
CCDC124	115098	0	-0.112807
PLCE1	51196	0	0.112805
TCEANC	170082	0	0.11265
IFI44	10561	0	0.112536
ARHGAP23	57636	0	-0.112491
PITPNM3	83394	0	-0.112454
SLFN13	146857	0	-0.112443
RASEF	158158	0	0.11241
RPL24	6152	0	-0.112344
CIRBP	1153	0	-0.112002
HAPLN4	404037	0	-0.111987
EMILIN1	11117	0	-0.111901
PCP4L1	654790	0	-0.111851
CDCA4	55038	0	0.111809
LOC646627	NA	0	-0.111722
ZNF862	643641	0	-0.111646
FZD5	7855	0	0.111548
TCTN2	79867	0	-0.11142
RELL1	768211	0	-0.111334
RSPH10B	222967	0	-0.111322
INTS8	55656	0	0.110618
ZNF425	155054	0	-0.11054
ZNF625	90589	0	0.110468
CD300LG	146894	0	-0.110218
MIP	4284	0	0.110109
PCBP4	57060	0	-0.110063
GLIS2	84662	0	-0.110062
FUZ	80199	0	-0.110045
IFT52	51098	0	0.109985
RGMA	56963	0	-0.109793
CECR4	NA	0	-0.109738
SPDYC	387778	0	0.109547
RNF208	727800	0	-0.109327
C1RL	51279	0	-0.109311
TSPAN32	10077	0	-0.109223
PER2	8864	0	0.109122
BRSK2	9024	0	-0.109001
FTCD	10841	0	-0.108975
MMP19	4327	0	-0.108774
KCNQ1	3784	0	-0.108414
NDST4	64579	0	-0.1084
NUMBL	9253	0	-0.10818
CLDN7	1366	0	-0.108121
CCDC38	120935	0	-0.108114
NPM1	4869	0	0.108087
ZBTB40	9923	0	0.108073
TRADD	8717	0	-0.107843
GPIHBP1	338328	0	-0.107801
CTAGE5	NA	0	-0.107582
MAGEB2	4113	0	-0.107564
KAT2A	2648	0	-0.107502
ZNF672	79894	0	-0.107268
KLB	152831	0	-0.107188
TTC36	143941	0	-0.10704
MST1R	4486	0	0.106928
SNORD69	692109	0	-0.106917
PTK7	5754	0	-0.106908
PPP1R14B	26472	0	-0.106858
FANCD2	2177	0	-0.106837
DNAJC19	131118	0	-0.106786
CRX	1406	0	0.106744
SCN9A	6335	0	0.10669
MARVELD1	83742	0	-0.106582
C8ORFK29	NA	0	-0.106507
DET1	55070	0	-0.106456
TSHR	7253	0	-0.106409
GTSF1	121355	0	-0.10638
LUC7L3	51747	0	-0.106356
CDKN3	1033	0	0.106055
ACTN3	89	0	0.106
H1FOO	132243	0	-0.105785
MYL9	10398	0	-0.105631
BCL2L10	10017	0	-0.105607
ZEB2	9839	0	0.105509
SCAMP4	113178	0	-0.105399
NRSN2	80023	0	-0.105392
LIN9	286826	0	0.105214
DCAF7	10238	0	-0.1052
RPS27	6232	0	-0.105123
SNORD17	692086	0	0.104962
MRPL52	122704	0	0.104874
HLA-E	3133	0	0.104794
TAF7L	54457	0	0.104536
SIGMAR1	10280	0	-0.10448
FITM1	161247	0	-0.104379
C1orf70	NA	0	-0.104275
FGD4	121512	0	-0.104272
GP5	2814	0	0.104061
TSPAN17	26262	0	0.104013
MRI1	84245	0	-0.104009
DTNA	1837	0	0.103977
SLC9A3	6550	0	-0.103681
C14orf105	NA	0	0.103666
C10orf26	NA	0	-0.103572
RNF185	91445	0	-0.103382
ARMC9	80210	0	0.103347
FANCA	2175	0	-0.103183
LOC100188949	NA	0	-0.103074
TULP2	7288	0	-0.103036
WIPF3	644150	0	0.102951
C13orf28	NA	0	-0.102923
CDC26	246184	0	-0.102786
ADNP2	22850	0	0.102755
TLE3	7090	0	0.102584
PEX6	5190	0	-0.102577
ZNF786	136051	0	-0.102536
THBS3	7059	0	-0.102472
ANKRD20A3	441425	0	0.102454
CNOT3	4849	0	0.102432
MCOLN3	55283	0	-0.102356
EVPL	2125	0	0.102144
ZDHHC23	254887	0	-0.102144
MAEL	84944	0	-0.102137
SLC2A1	6513	0	0.101745
VSTM1	284415	0	-0.101629
RPRML	388394	0	-0.101625
SLC9A5	6553	0	-0.101602
KCNQ1OT1	10984	0	-0.101583
SLC7A10	56301	0	-0.101441
FYB	NA	0	-0.101313
CCDC48	NA	0	-0.101122
KCTD11	147040	0	-0.101058
ZNF197	10168	0	0.100966
SEC62	7095	0	-0.100877
HGF	3082	0	-0.100759
DNAJC15	29103	0	-0.100641
PWP1	11137	0	0.100475
CRIP2	1397	0	0.100447
PRSS27	83886	0	-0.10039
SNHG10	283596	0	0.100362
BCCIP	56647	0	0.100246
DGAT2L6	347516	0	0.100208
TAF12	6883	0	-0.100098
FKBP11	51303	0	-0.099961
ZNF443	10224	0	-0.0995776
SERPINF1	5176	0	-0.0995763
CRYBA4	1413	0	0.0995223
LOC541473	541473	0	-0.0993878
DNAH12	201625	0	-0.0992328
MERTK	10461	0	0.0991992
CCL26	10344	0	-0.0991896
RFPL2	10739	0	-0.0991412
OSCAR	126014	0	-0.0990179
PRSS50	29122	0	-0.0988857
CRIP1	1396	0	-0.0988758
LOC401431	NA	0	-0.098664
RBMXL2	27288	0	-0.0986557
ABAT	18	0	-0.098628
KIF18B	146909	0	-0.0986177
ZNF83	55769	0	0.0983629
RTN2	6253	0	-0.0981948
NCRNA00093	NA	0	0.0981451
UBE2C	11065	0	0.0980526
PAX8	7849	0	-0.0980392
MRPL16	54948	0	0.0979849
ST3GAL5	8869	0	-0.0979482
CCDC157	550631	0	-0.0976636
ZFR	51663	0	-0.0974799
CHST2	9435	0	0.0974406
PPY2	NA	0	0.097387
JUN	3725	0	-0.0972362
C2orf27B	408029	0	-0.0972315
CRAT	1384	0	-0.097187
C10orf32	NA	0	-0.0971728
PSMC3	5702	0	0.0971205
NFYC	4802	0	0.097114
RAB3D	9545	0	-0.0967529
ZNF492	57615	0	0.0967348
OR2C3	81472	0	-0.0966587
SDHA	6389	0	0.0966463
APEH	327	0	-0.096484
KIAA1324	57535	0	0.096452
MREG	55686	0	0.0963213
BRCA1	672	0	-0.0962645
ZNF33A	7581	0	-0.0960508
DCP2	167227	0	0.0955533
NOMO3	408050	0	-0.0955238
MAP4	4134	0	-0.095438
RAB43	339122	0	-0.0954019
CDC16	8881	0	0.0953662
TEAD3	7005	0	-0.095279
LEFTY2	7044	0	0.0952064
CTSG	1511	0	-0.095164
LRRC52	440699	0	0.0950369
POTEH	23784	0	0.0950369
BHMT2	23743	0	0.0949351
SMCR8	140775	0	-0.0948823
WDR66	144406	0	-0.0948638
VSIG2	23584	0	-0.0947693
KLK7	5650	0	0.0945029
PRKAA1	5562	0	0.0944707
C7orf49	78996	0	-0.0944143
RAC3	5881	0	-0.0943224
ACRC	NA	0	0.0939741
LOC81691	NA	0	-0.0936806
DOM3Z	NA	0	0.0935423
KCTD2	23510	0	-0.093444
C4orf37	NA	0	-0.0931329
CA5A	763	0	-0.0929781
C1orf104	NA	0	0.0929751
ANKDD1A	348094	0	0.092873
IQSEC3	440073	0	-0.0928374
KCNK7	10089	0	-0.0928255
SELS	NA	0	0.0927708
SLC25A42	284439	0	-0.0927386
APOBEC3G	60489	0	-0.0923697
C5orf62	NA	0	-0.0922858
LRRC34	151827	0	-0.0921195
ARHGAP20	57569	0	0.0920914
BRI3	25798	0	-0.0919713
COX4I2	84701	0	0.0917554
LETM2	137994	0	-0.0916309
TOP2A	7153	0	0.0914862
INPP5F	22876	0	-0.0914239
SKA2	348235	0	-0.0913742
HYI	81888	0	-0.0911245
TAAR8	83551	0	-0.0910733
SNORD116-26	100033438	0	-0.0910125
ZNF815	NA	0	-0.0909386
CCDC61	729440	0	0.0908952
C14orf179	NA	0	0.0908625
NPTX2	4885	0	0.0908576
DENND2D	79961	0	-0.090775
DGKK	139189	0	0.0906112
SNORD93	692210	0	-0.0905221
CENPA	1058	0	0.0902964
S100A1	6271	0	-0.0901446
PRCC	5546	0	0.0900794
C19orf42	NA	0	-0.0900712
PRR15	222171	0	-0.0900627
CORT	1325	0	-0.0898384
ANKAR	150709	0	0.0898177
ATP5C1	509	0	-0.0898153
GNAL	2774	0	0.0896177
PIK3CB	5291	0	0.089582
ZNF407	55628	0	0.0895012
SF3B5	83443	0	-0.089342
MDGA1	266727	0	-0.0891157
RRAD	6236	0	-0.0890681
MCPH1	79648	0	0.0890095
RPL17	6139	0	0.0890055
CDCP2	200008	0	0.0889844
GLB1L	79411	0	-0.088979
RTN4RL1	146760	0	-0.0886947
SLC20A1	6574	0	0.0885896
CR1	1378	0	0.0885503
LRRC43	254050	0	-0.0885308
TNFRSF4	7293	0	-0.0884279
OSM	5008	0	-0.0883905
FAS	355	0	0.0881825
CPXM2	119587	0	0.0881749
C10orf79	NA	0	-0.087845
MRPL18	29074	0	-0.0878395
SNORD60	26788	0	-0.0878028
TBC1D3	729873	0	-0.0877515
HIST1H2BJ	8970	0	0.087728
MAP2	4133	0	0.0877128
C1orf85	NA	0	-0.0875865
ERBB2	2064	0	-0.0873398
MSLNL	401827	0	-0.0872045
LIN7B	64130	0	-0.0871945
TP53I11	9537	0	-0.0871296
ZNF441	126068	0	0.0869992
STARD3NL	83930	0	-0.0868777
CACNB4	785	0	-0.0868618
FAM118A	55007	0	0.0868554
ARHGEF17	9828	0	-0.0868346
MTPAP	55149	0	-0.0868245
TSGA14	NA	0	-0.0868094
FSCN1	6624	0	-0.0867478
ARSG	22901	0	0.086506
POMGNT1	55624	0	0.0864905
TNFAIP8	25816	0	0.0862073
EBF4	57593	0	-0.0860438
FOXL2	668	0	0.085841
DCDC2	51473	0	0.0857944
MXD4	10608	0	-0.0856756
COL14A1	7373	0	0.0856101
MGC72080	NA	0	-0.0854941
C10orf10	NA	0	-0.085459
ACTR8	93973	0	-0.0854165
FLRT3	23767	0	0.0853374
FLJ13197	NA	0	-0.0851261
LOC389791	NA	0	-0.0849549
PSRC1	84722	0	-0.0849543
EPS8L1	54869	0	-0.0848935
CYTL1	54360	0	-0.0848301
SLC26A9	115019	0	-0.0848039
C8orf31	286122	0	-0.0847931
EIF1B	10289	0	-0.0847789
MT1A	4489	0	-0.0847222
CAPN5	726	0	0.0843502
NYX	60506	0	-0.0841351
ZNF682	91120	0	0.0840655
OSTBETA	NA	0	-0.0840431
IQSEC1	9922	0	0.0838998
MRPL11	65003	0	-0.0838486
LRP8	7804	0	0.0838066
DCHS2	54798	0	-0.0837898
LOC283314	NA	0	-0.0837396
RBL2	5934	0	-0.0837285
RUSC1	23623	0	0.0837043
ATP6V0E2	155066	0	-0.083699
RASD2	23551	0	-0.0836828
C14orf106	NA	0	-0.0836732
ICOS	29851	0	0.0836732
AHNAK	79026	0	-0.0834534
TNFRSF18	8784	0	-0.0833311
FAM166B	730112	0	-0.0830956
GLI1	2735	0	-0.0830477
LTK	4058	0	-0.0827975
HRNR	388697	0	-0.082732
CCNH	902	0	0.0826851
BASP1	10409	0	-0.0826798
GLB1L3	112937	0	0.082569
PLAC1	10761	0	0.0824643
DDX42	11325	0	-0.0824415
IREB2	3658	0	0.0822115
DRAM1	55332	0	-0.082087
SNORD56	26793	0	-0.0820653
ZNF519	162655	0	0.0820363
NLRP2	55655	0	-0.0819418
DSCR3	10311	0	0.0818796
SDK1	221935	0	-0.0818423
ECHDC1	55862	0	0.0816971
CRYGN	155051	0	-0.0816163
PNOC	5368	0	-0.0815592
DDR1	780	0	0.0815028
UTP11L	NA	0	0.0814951
TGFBR1	7046	0	-0.08145
ZNF395	55893	0	0.0813644
GDF7	151449	0	-0.0811805
SOCS3	9021	0	0.081104
ENOSF1	55556	0	0.0810899
OR13F1	138805	0	-0.0810502
IRF7	3665	0	-0.0809563
MT2A	4502	0	-0.0809494
MFSD6	54842	0	0.0808531
ZNF655	79027	0	-0.0808519
ASPA	443	0	-0.080796
NOL3	8996	0	-0.0806185
BCO2	83875	0	-0.080595
HES1	3280	0	0.0805338
LSM2	57819	0	0.0800483
SPATA1	100505741	0	-0.0799907
KRTCAP2	200185	0	-0.0799388
ECHDC2	55268	0	-0.0796998
CTSD	1509	0	-0.0795687
S100A3	6274	0	0.0795086
TEKT1	83659	0	-0.0794886
VPS13A	23230	0	0.0794652
RAB41	347517	0	0.0794452
WNK4	65266	0	-0.0794222
SNORA30	677813	0	-0.0793315
DUSP22	56940	0	0.0792754
HIST2H2AB	317772	0	-0.0791114
MGC23270	NA	0	-0.0790154
TOMM40	10452	0	-0.0788152
C9orf70	NA	0	-0.0786206
DPAGT1	1798	0	0.0785897
NFATC1	4772	0	0.0782958
FAM65B	NA	0	0.0781264
CIZ1	25792	0	-0.0781211
TMEM87A	25963	0	0.0781171
C1orf122	127687	0	-0.0780518
IRF1	3659	0	-0.0779196
B4GALNT3	283358	0	-0.0777684
GSS	2937	0	0.0775377
DHX40	79665	0	0.0774078
FAM119A	NA	0	-0.0769867
AVIL	10677	0	-0.0769805
SCAMP5	192683	0	-0.0768153
CARD16	114769	0	-0.0766639
PLCB2	5330	0	0.0766543
CCDC130	81576	0	-0.0765443
KCNN1	3780	0	-0.0764991
LOC284276	NA	0	-0.076479
NRGN	4900	0	-0.0764543
C1orf96	NA	0	-0.0762096
PNPLA6	10908	0	0.0761915
KIAA0895	23366	0	0.0761517
FHDC1	85462	0	0.0759601
CCDC144NL	339184	0	-0.0759396
DYNLRB1	83658	0	-0.0756969
HLA-B	3106	0	-0.0756101
THAP8	199745	0	-0.0755819
WIPF1	7456	0	0.0754884
ZBTB26	57684	0	0.0753863
OR13C8	138802	0	-0.075117
IGDCC4	57722	0	-0.0749885
CELSR2	1952	0	0.0746312
C1QL4	338761	0	-0.0743838
CTNNA3	29119	0	-0.0742964
FCRL5	83416	0	0.0742521
NKIRAS1	28512	0	-0.0741275
FAM115A	NA	0	0.0741207
EGLN3	112399	0	0.0740282
YPEL4	219539	0	0.0737975
TAS2R42	353164	0	-0.0737552
HIATL2	NA	0	-0.0737162
SNORD105	692229	0	-0.0736907
FIGNL1	63979	0	0.0736402
SNORA15	677803	0	-0.0735608
TTC24	164118	0	-0.0735561
MX2	4600	0	-0.0735511
EBPL	84650	0	-0.073481
LRRTM2	26045	0	0.0733437
SOX30	11063	0	-0.0733131
COX7A2L	9167	0	-0.0732554
FHAD1	114827	0	-0.0732002
BEST3	144453	0	0.0731198
ACCN2	NA	0	-0.0727955
MEX3A	92312	0	0.0726471
C1orf125	NA	0	-0.0726077
DERA	51071	0	-0.0725762
RUFY1	80230	0	0.0725757
OGDH	4967	0	-0.0725034
EIF1AX	1964	0	0.07242
ADPRHL1	113622	0	-0.0724011
WDR19	57728	0	0.0723442
MYO18B	84700	0	-0.0723257
KIF26A	26153	0	-0.0721609
RP1-177G6.2	NA	0	-0.0720857
LYSMD2	256586	0	-0.0718418
APOL6	80830	0	-0.0717079
HTR2B	3357	0	0.0716198
AMDHD1	144193	0	-0.0716065
OR52A4	NA	0	0.0716025
DLL1	28514	0	-0.0714435
ZNRF3	84133	0	0.071354
PIAS1	8554	0	0.0712428
TREML2	79865	0	-0.0711011
MAPT	4137	0	-0.0710142
FTH1	2495	0	0.0709856
SDHAF1	644096	0	-0.0709758
PARP11	57097	0	0.0708698
C20orf160	NA	0	-0.0708697
EIF3B	8662	0	-0.0707934
LZTFL1	54585	0	-0.0707911
CLPTM1L	81037	0	0.0707629
CPVL	54504	0	0.0707076
SLC38A4	55089	0	-0.0706597
LOC654433	NA	0	-0.0705844
LOC401463	401463	0	0.0705362
C20orf27	54976	0	-0.070356
NCK2	8440	0	-0.0703416
NCCRP1	342897	0	0.0701573
PRRT1	80863	0	0.0700015
ANGPT4	51378	0	-0.0700011
TRIM2	23321	0	-0.0699176
CHAF1A	10036	0	-0.0698657
SLAMF8	56833	0	0.0698379
CSPG5	10675	0	-0.069476
KALRN	8997	0	0.0694176
BIN3	55909	0	-0.0692671
HGS	9146	0	-0.0691387
MICA	100507436	0	0.0691355
GUF1	60558	0	0.0691298
PAF1	54623	0	0.0689484
LPCAT1	79888	0	-0.0688231
CCDC19	NA	0	0.0687734
SLC5A5	6528	0	-0.0687649
C7orf51	NA	0	-0.0687639
PALM	5064	0	-0.0685541
NDUFA8	4702	0	0.0684567
GSTA1	2938	0	0.0684354
ISOC2	79763	0	-0.0684212
PIF1	80119	0	0.0683666
YBX2	51087	0	0.0682978
HIC1	3090	0	-0.0682947
ZP1	22917	0	-0.0682349
DLGAP3	58512	0	-0.0681215
COMMD7	149951	0	0.0678542
PTPN7	5778	0	0.0678379
FAM19A3	284467	0	-0.0677826
ZNF140	7699	0	-0.067709
SH3BP2	6452	0	-0.0675548
KIAA1432	NA	0	0.0675254
LOC221442	NA	0	-0.0674369
TCIRG1	10312	0	-0.0674283
CNTN3	5067	0	0.0673554
ZNF431	170959	0	-0.0673242
PRX	57716	0	0.0672525
LMTK3	114783	0	-0.066975
MDFI	4188	0	-0.0669702
ABCB10	23456	0	-0.0669331
ERAL1	26284	0	-0.0668515
EPN1	29924	0	0.0667081
ENTPD8	377841	0	-0.0666491
BNIP3	664	0	0.0665008
LRRC26	389816	0	-0.0662408
GABRD	2563	0	-0.0661561
TGM6	343641	0	-0.0661321
ERGIC1	57222	0	-0.0660387
WFIKKN2	124857	0	-0.0659816
MBOAT4	619373	0	0.0658152
ANKS1B	56899	0	-0.0656074
HAMP	57817	0	-0.065526
SELPLG	6404	0	-0.0649254
KANK1	23189	0	-0.0648721
FOXJ1	2302	0	0.0648417
TP63	8626	0	-0.0648221
HADHB	3032	0	0.064798
NIPSNAP3A	25934	0	-0.0646696
TOMM6	100188893	0	-0.0644339
TSPAN5	10098	0	0.0643527
LGTN	100529141	0	-0.0642927
OR51Q1	390061	0	-0.0642916
RABGAP1	23637	0	0.0642647
MESTIT1	317751	0	-0.0642625
CDADC1	81602	0	-0.0639653
SLC39A4	55630	0	0.0639365
GRWD1	83743	0	0.0638812
OSR2	116039	0	-0.0638756
ZNF586	54807	0	0.063873
JARID2	3720	0	-0.0638374
ENTPD1	953	0	-0.0637882
SLC35A2	7355	0	-0.0636725
SOD3	6649	0	-0.0635493
DHRS4L1	728635	0	-0.0633916
JRK	8629	0	0.0632553
TPD52L1	7164	0	0.0631993
ZBTB20	26137	0	-0.0631927
SLC5A1	6523	0	-0.0631723
SDHAP2	727956	0	-0.063161
MKNK1	8569	0	-0.0630009
S100A2	6273	0	0.0629892
C6orf27	NA	0	-0.0629782
C20orf3	NA	0	-0.0629737
SCRIB	23513	0	-0.0629702
PPL	5493	0	-0.0629488
HP	3240	0	-0.0629243
GOLGA6A	342096	0	0.0629011
RNF5	6048	0	-0.0628903
TMEM40	55287	0	0.0628867
PURB	5814	0	-0.0628756
SH3TC1	54436	0	-0.0628507
SELK	NA	0	-0.0628074
STOX2	56977	0	-0.0627635
SPAG5	10615	0	-0.0627037
PFKFB3	5209	0	0.0626383
KIAA0319L	79932	0	-0.0625389
MED12L	116931	0	0.0623528
SEC61G	23480	0	-0.0620868
TNXB	7148	0	0.061738
GPR81	NA	0	-0.061476
NCAM1	4684	0	-0.061391
PIP4K2C	79837	0	0.0613819
ISL2	64843	0	0.0612114
RAB19	401409	0	0.0611328
MSLN	10232	0	-0.0608441
OC90	729330	0	-0.060672
COL2A1	1280	0	-0.0605321
PEX5	5830	0	-0.0604816
HAVCR2	84868	0	-0.0604129
DTX1	1840	0	0.0603666
CELSR3	1951	0	-0.0602972
DBNDD1	79007	0	-0.0601852
SMARCC1	6599	0	-0.0601818
LGALS3BP	3959	0	-0.0599563
WDR88	126248	0	-0.059874
OR10W1	81341	0	-0.0598683
2018-09-05	NA	0	0.05983
TPPP3	51673	0	-0.0596063
MLN	4295	0	0.0595102
GRIN2B	2904	0	-0.0594885
TMEM179B	374395	0	-0.0592943
LOC100009676	NA	0	-0.0592034
SNORA21	619505	0	-0.0592004
TTC18	NA	0	-0.0591618
NXNL1	115861	0	-0.0591528
CDKN1C	1028	0	-0.0591387
IFI16	3428	0	-0.0590909
ANKRD24	170961	0	-0.0590248
GALNT2	2590	0	0.0588042
LIPT1	51601	0	0.0587279
SIK3	23387	0	0.05871
TBX5	6910	0	-0.0586954
C19orf50	NA	0	-0.0586892
KIAA1609	NA	0	-0.0586402
STC2	8614	0	0.0586211
RWDD2B	10069	0	-0.0584252
CYTH2	9266	0	-0.0584087
SLCO1B3	28234	0	0.0583449
ZNF239	8187	0	-0.058297
LAMP2	3920	0	-0.05823
PSKH2	85481	0	-0.0582106
LZTS1	11178	0	-0.0581723
FAM159A	NA	0	-0.0580815
UNC5A	90249	0	-0.057978
TEX12	56158	0	-0.0579533
SLC39A6	25800	0	-0.0578078
C1orf65	NA	0	0.0577958
HLA-C	3107	0	-0.0577828
SSR3	6747	0	-0.0574309
HTR6	3362	0	-0.0573761
RSL1D1	26156	0	-0.0571328
STAT3	6774	0	0.0571066
RGS13	6003	0	0.057068
CCDC50	152137	0	0.0570355
PDIA3P	NA	0	0.0569796
IGJ	NA	0	0.0569429
GPC5	2262	0	0.0569202
KIAA0427	NA	0	-0.0568584
ARHGAP8	23779	0	-0.0568151
C12orf34	NA	0	0.0567994
PDLIM4	8572	0	-0.0566943
SRGAP1	57522	0	-0.0566687
ZNF324	25799	0	0.0565623
CPSF4L	642843	0	-0.0565061
RNF219	79596	0	0.0564597
psiTPTE22	NA	0	-0.0564335
PNRC1	10957	0	0.0563511
COL17A1	1308	0	0.0562169
C13orf39	NA	0	0.0561634
ZNF683	257101	0	-0.0561539
POTEG	404785	0	-0.0559503
DUSP7	1849	0	-0.0559412
TKTL2	84076	0	0.0559399
CD84	8832	0	0.0558852
SH2D7	646892	0	0.0558718
CACNG5	27091	0	-0.0557252
LCE3E	353145	0	-0.0556083
CCDC147	NA	0	0.055605
NUDT4	11163	0	0.0555208
ANAPC10	10393	0	-0.0554717
PPOX	5498	0	0.0554235
TEP1	7011	0	0.0553619
PER3	8863	0	-0.055359
SNORA71A	26777	0	-0.0553332
TPRA1	131601	0	-0.0552988
PDE11A	50940	0	0.0552001
GABRB1	2560	0	-0.0551562
KIAA1217	56243	0	0.0551544
FNDC3A	22862	0	0.0549017
GSTO2	119391	0	-0.0547945
TMEM25	84866	0	-0.0546694
TUBB8	347688	0	-0.0545619
GLT1D1	144423	0	0.0545428
ROPN1L	83853	0	-0.0545043
KRT16	3868	0	-0.0544011
C7orf16	NA	0	-0.0543966
SLC6A18	348932	0	0.054286
SUB1	10923	0	0.0542129
TP53INP2	58476	0	-0.0540926
CYB5A	1528	0	-0.054044
APPL2	55198	0	-0.0539053
RNF39	80352	0	-0.0538458
ZMAT4	79698	0	-0.053729
PNMA1	9240	0	-0.0536939
NAF1	92345	0	0.0534692
GABRR1	2569	0	-0.0533995
ZNF782	158431	0	-0.0533549
PANX2	56666	0	-0.053348
CHRNB2	1141	0	-0.0533113
CWC15	51503	0	0.0530776
C9orf128	NA	0	-0.0529998
C3orf25	NA	0	-0.0529588
PPM1H	57460	0	0.0529312
LOC729234	NA	0	-0.0528402
MAB21L1	4081	0	0.0527216
ALPK3	57538	0	-0.0526901
CEACAM8	1088	0	0.0526887
HPCAL4	51440	0	0.0526862
HRK	8739	0	0.052524
SCRT2	85508	0	-0.0524692
TNNI3K	51086	0	-0.052451
LOC389458	NA	0	-0.052445
ZNF79	7633	0	-0.0522028
UPP1	7378	0	0.0519948
BCR	613	0	-0.0519647
CEACAM20	125931	0	-0.0519082
SSX5	6758	0	0.0518356
SLC44A4	80736	0	0.0516458
GLRX5	51218	0	0.0516285
CAMK2A	815	0	-0.0516103
COX5A	9377	0	0.0515517
PANX3	116337	0	-0.0514961
MRO	83876	0	0.0513878
DPY19L2P4	442523	0	0.0512777
SOX4	6659	0	-0.0512222
PNMAL2	NA	0	-0.0512132
PAFAH1B3	5050	0	0.051187
KIF15	56992	0	0.0510754
FAM174A	345757	0	-0.0509891
CFTR	1080	0	-0.0509167
CEACAM6	4680	0	0.0508365
FAM198B	51313	0	-0.0507243
OR51I1	390063	0	-0.0506607
FLJ45983	NA	0	0.050597
OR5AR1	219493	0	-0.0505908
GORAB	92344	0	-0.0505604
RNF212	285498	0	-0.050451
DFFA	1676	0	0.050389
KIAA1430	NA	0	0.0503613
PRINS	100169750	0	-0.0503484
ROBO3	64221	0	-0.050324
INE1	8552	0	-0.0502568
CRISPLD1	83690	0	-0.0502294
TEPP	374739	0	-0.0501118
ZFP36L2	678	0	-0.050107
SNORD86	692201	0	-0.0500632
IFNA14	3448	0	-0.0500562
TMEM52	339456	0	0.0499304
C8B	732	0	0.0497068
CD47	961	0	0.0496211
HNRNPL	3191	0	-0.0493335
GALNTL1	NA	0	0.0491782
PTH2R	5746	0	0.0491386
C9orf91	NA	0	-0.0490821
HIST1H2AL	8332	0	-0.0488095
C1orf83	NA	0	-0.0486967
STAB2	55576	0	-0.0484548
TMF1	7110	0	0.0484518
SPATC1	375686	0	-0.0484152
EFHC2	80258	0	0.048401
LRRFIP1	9208	0	-0.0482756
HSPA1A	3303	0	-0.0482649
P2RY10	27334	0	0.0482568
FLJ34503	285759	0	-0.0482537
KIAA0114	NA	0	0.0482434
CTDSP1	58190	0	-0.0481733
MAFF	23764	0	0.0481534
C2CD2	25966	0	0.0481332
DCP1A	55802	0	-0.0480913
STX17	55014	0	-0.0480493
HEPHL1	341208	0	-0.0479597
TRAPPC2	6399	0	-0.0479015
LOC407835	407835	0	-0.0477444
DNASE1L3	1776	0	-0.0477316
ART5	116969	0	0.0476728
UBQLN1	29979	0	-0.0475609
UBQLN3	50613	0	-0.0473817
MYO6	4646	0	0.0472264
AKAP11	11215	0	0.0471502
FBXL16	146330	0	-0.0468581
APOB	338	0	0.0467396
TEX14	56155	0	-0.0466018
ALX1	8092	0	0.04641
C1orf133	NA	0	0.0462379
OR4C6	219432	0	0.0461214
RNF138P1	379013	0	-0.0460027
CECR2	27443	0	0.0459191
PODXL2	50512	0	0.0458662
TSPAN2	10100	0	-0.0457036
MDS2	259283	0	0.0456851
FXYD2	486	0	-0.0456625
UNC5B	219699	0	0.0454377
SLC25A30	253512	0	-0.045307
JAKMIP1	152789	0	0.0452938
C3orf27	NA	0	-0.0452305
ZSCAN21	7589	0	-0.0451792
PAX2	5076	0	-0.045178
LEP	3952	0	-0.045152
MBP	4155	0	-0.0451499
KLC3	147700	0	0.0450656
PAPLN	89932	0	-0.0450081
ARHGAP19	84986	0	-0.0449189
CNNM4	26504	0	0.0448884
CXCL5	6374	0	-0.0448571
ERI2	112479	0	-0.044787
SDHD	6392	0	0.0447262
EMP1	2012	0	-0.0447212
MACF1	23499	0	0.0446937
KLRG1	10219	0	0.0446335
NTN1	9423	0	-0.044395
CCDC33	80125	0	-0.0443859
GCET2	NA	0	-0.0443263
KRT28	162605	0	-0.0442732
SAA1	6288	0	-0.0442706
NEFL	4747	0	0.0442174
SPDYE8P	728524	0	-0.0441111
LYNX1	66004	0	0.0440467
SDC4	6385	0	-0.0439851
CALN1	83698	0	0.043958
C8orf80	NA	0	0.0439429
OR2A7	401427	0	-0.0438973
EEF1E1	9521	0	0.0438578
MARK2	2011	0	-0.0436887
CDC37L1	55664	0	-0.0436787
CXCR4	7852	0	-0.0436461
ZBTB44	29068	0	-0.043432
MMP7	4316	0	-0.0434054
DMRTA1	63951	0	-0.0433486
GPR180	160897	0	0.0433299
KCNK10	54207	0	-0.0433067
S100PBP	64766	0	-0.0431585
VAT1L	57687	0	-0.0430787
LSP1	4046	0	-0.043078
VEGFA	7422	0	-0.043037
GIMAP6	474344	0	0.0430152
PIWIL1	9271	0	-0.0429753
TMEM184B	25829	0	-0.0428838
HERC5	51191	0	0.0428377
NCF1C	654817	0	-0.0428097
PIP5K1A	8394	0	-0.042623
C22orf30	NA	0	-0.0425706
PNPLA5	150379	0	-0.0425316
C12orf45	121053	0	-0.0423018
KRT80	144501	0	-0.0422811
TSKU	25987	0	-0.0422496
CD72	971	0	-0.0422402
EFNB3	1949	0	-0.0421992
MAPK11	5600	0	0.0421414
ITGAM	3684	0	0.0421088
CARD10	29775	0	0.0420962
HPGDS	27306	0	0.0420341
GPR141	353345	0	-0.0420207
MYC	4609	0	0.0419801
C10orf116	NA	0	-0.0418738
ZNF483	158399	0	0.0418198
RIMS2	9699	0	-0.0418162
HIST1H3H	8357	0	0.0418047
CILP	8483	0	0.0417719
ABCC12	94160	0	-0.0417653
INSM2	84684	0	-0.04172
BCL7A	605	0	-0.0416385
ROS1	6098	0	-0.0415517
C19orf40	NA	0	-0.0414891
C6orf103	NA	0	-0.0414313
SLC39A7	7922	0	-0.0413226
TNNI1	7135	0	-0.0412906
SLC10A1	6554	0	0.0412461
ARFGAP1	55738	0	-0.0412366
MIA	8190	0	-0.0412104
DDX11	1663	0	-0.0411467
LIMCH1	22998	0	0.040971
GPR146	115330	0	-0.0409214
IGLL1	3543	0	-0.0409102
FAM150A	NA	0	-0.0408186
ZNF141	7700	0	-0.0406895
ABHD10	55347	0	-0.0406893
RBMX2	51634	0	0.040641
HIST1H3J	8356	0	-0.040552
GALR3	8484	0	-0.0405429
ACBD7	414149	0	0.0405284
CYP4F8	11283	0	-0.0405121
SCRT1	83482	0	-0.0405115
SGPP2	130367	0	0.0404867
PITX1	5307	0	-0.0404057
CCDC46	NA	0	-0.0404031
NTSR1	4923	0	-0.0403274
IFLTD1	NA	0	-0.040225
CYP2J2	1573	0	0.0401797
CREG1	8804	0	0.0401391
SPAG1	6674	0	-0.040092
LGI4	163175	0	0.0399689
TMEM121	80757	0	-0.0399216
F5	2153	0	0.0398825
SUCLG2	8801	0	0.0397515
LOR	4014	0	0.0397167
GUCY2F	2986	0	0.0396163
ECM1	1893	0	-0.0395605
GNLY	10578	0	-0.0394333
FAM90A1	55138	0	0.0392031
C11orf9	NA	0	-0.03917
CLUL1	27098	0	0.0391673
GRAMD2	NA	0	-0.0391526
IGF1	3479	0	0.0391523
KCNIP4	80333	0	-0.0391474
MMP3	4314	0	0.0390239
CHI3L2	1117	0	0.0389466
TMX2	51075	0	0.0387226
CD248	57124	0	-0.038615
SMPD2	6610	0	0.0385681
SMTNL1	219537	0	-0.0384257
C5orf45	NA	0	0.0384216
NPC2	10577	0	-0.0383483
KDELR3	11015	0	0.0383098
BANP	54971	0	-0.0382065
HSPA1L	3305	0	-0.0381053
MED24	9862	0	-0.0380397
NAALAD2	10003	0	-0.0379282
LRRC14B	389257	0	-0.0378676
KPTN	11133	0	0.0377134
BAALC	79870	0	-0.0373347
HOPX	84525	0	-0.0373072
HCG22	285834	0	0.0372216
CKMT2	1160	0	0.0371706
ALAS1	211	0	-0.037152
MLXIPL	51085	0	-0.0371465
FSD2	123722	0	-0.0371239
GGTLC1	92086	0	-0.0370593
HR	55806	0	-0.0370318
GH2	2689	0	-0.036821
BMX	660	0	-0.0368119
KRT73	319101	0	0.0367198
ST3GAL4	6484	0	-0.0366977
WRB	7485	0	0.0366483
OLFML3	56944	0	-0.0366438
DBR1	51163	0	-0.0365298
MMP14	4323	0	0.0365262
MEG3	55384	0	-0.0364756
GPR82	27197	0	-0.0364636
IRF4	3662	0	0.0363886
NCF1	653361	0	-0.0363519
SULT1A3	6818	0	0.0362361
LOC100128164	100128164	0	0.0362168
FAM185A	222234	0	-0.0362089
C11orf88	399949	0	-0.0359241
DYDC2	84332	0	-0.0358719
DNMT3B	1789	0	0.0358393
SPATA3	130560	0	-0.0358018
OGG1	4968	0	0.0357694
IDH3A	3419	0	-0.035703
ASB18	401036	0	-0.0356481
ZFP161	NA	0	-0.0356385
OR52A1	23538	0	0.0355582
FLJ41941	NA	0	-0.0355448
LPL	4023	0	-0.035518
LOC440040	440040	0	-0.0354683
CCR2	729230	0	-0.0352843
GIMAP7	168537	0	0.0352735
[truncated: 10,536 more rows]

## Sheet: eigengenes-TCGA
Sample	ME0	ME1	ME2	ME3	ME4	ME5	ME6	ME7	ME8	ME9	ME10	ME11	ME12	ME13	ME14	ME15	ME16	ME17	ME18	ME19	ME20	ME21	ME22	ME23	ME24	ME25	ME26	ME27	ME28	ME29	ME30	ME31	ME32	ME33	ME34	ME35	ME36	ME37	ME38	ME39	ME40	ME41	ME42	ME43	ME44	ME45	ME46	ME47	ME48
2803	-7.92713e-05	-0.000139238	-0.000193944	-0.00999029	-0.000421107	-0.00495741	-0.000352901	-0.00304372	-0.00229969	-0.0203826	-0.000254038	-0.00262544	-0.0247987	-0.00355226	0.00494574	-0.000888309	-0.0334086	0.010737	-0.00569042	0.0653767	-0.0239933	-0.009974	-0.0199138	-0.00979193	0.00727938	-0.0227791	-0.0137852	-0.0335922	-0.0107161	-0.0296964	-0.00575035	0.0167144	-0.00207266	-0.0118842	-0.0333101	-0.0265501	0.00866235	-0.0165566	-0.00622992	0.0349525	-0.00640369	-0.00605912	0.085329	0.0719613	-0.0174023	-0.00953857	-0.0336838	0.00401897	-0.0132745
2807	4.41499e-05	9.56246e-06	0.000296197	0.0170403	0.000329389	-0.0209025	0.000498564	-0.0235809	0.00481508	0.0162378	-0.000124274	0.000220181	-0.0130385	0.00686086	-0.0232839	-0.0159367	0.0211072	-0.0216754	0.0153212	0.0141109	0.0220007	0.0148407	0.00760327	0.0206341	0.0123869	-0.0132847	-0.0254487	0.0047016	-0.0102657	0.00043817	0.0119365	0.00318006	-0.00530927	0.00670193	-0.0171923	0.0276804	-0.0237171	0.10479	0.00063391	-0.00177641	-0.0221457	-0.00896357	-0.0102676	-0.0140366	-0.0105955	0.0147781	0.00700698	-0.0120324	-0.0243781
2963	3.73982e-05	-1.31266e-05	-0.000212875	0.0382545	0.000464996	-0.0317879	-0.000240918	-0.0292094	0.051631	0.0380716	0.000276647	-0.000923968	-0.0148694	0.0448065	-0.026088	-0.0329275	0.00208871	-0.0145005	-0.0160966	-0.00418396	0.026274	0.0113795	0.0296314	0.0377044	0.032733	-0.0247617	-0.0314216	0.00529014	-0.0318028	-0.0238677	0.0241758	0.0194992	-0.00222357	-0.0132468	-0.0293592	-0.0111931	-0.0212001	-0.005089	0.00363261	-0.036503	-0.029852	0.015395	0.00562916	-0.0182011	-0.0040179	-0.0125383	-0.0232659	-0.0205416	-0.0323568
2826	-2.66929e-05	-5.35595e-05	-0.000272212	0.0122063	-0.000160376	-0.0216157	-0.000262679	-0.0181123	0.0151541	0.00150621	-0.000235371	-0.00137976	0.0198289	0.00956796	-0.00890613	-0.0218047	-0.021316	0.0112678	-0.0137449	-0.0197699	-0.00117583	-0.0206986	-0.00726316	0.017666	0.000112625	-0.028377	-0.0306654	-0.0328196	-0.0152264	-0.0196108	-0.00501765	-0.00517791	-0.00186933	-0.0122983	-0.0328051	-0.0374441	-0.00993029	-0.0161148	0.0341755	-0.0164793	-0.0241296	-0.00701015	0.00169171	-0.011575	-0.0287002	0.012493	-0.0106262	-0.0304741	-0.0154447
2867	3.01353e-05	-6.17697e-05	-0.000203223	0.0241894	0.000367584	-0.0329227	-0.000197959	-0.0323895	0.0113886	0.0213947	-0.000346816	-0.00146629	-0.011211	0.0137155	-0.025527	-0.0321294	0.0195328	-0.0156572	-0.0128293	-0.00943249	0.0144268	-0.00018469	0.0218789	0.0311131	0.0236784	-0.0262159	-0.0359698	-0.0107049	-0.0209843	-0.014934	0.0170671	0.0116695	-0.00331142	-0.0218759	-0.0264726	-0.018162	-0.0338087	-0.00774169	-0.00632526	-0.025361	-0.0290895	-0.0108603	0.00297103	-0.0189785	-0.0407499	-0.0182686	-0.01302	-0.0246925	-0.0219436
2818	-7.1696e-06	-4.79125e-05	-0.000192284	0.0172919	0.000214443	-0.0254335	-0.000259112	-0.0183766	0.00269297	0.00873151	-0.000364905	-0.00112011	0.0150672	0.0101177	-0.0169377	-0.0226238	-0.00400806	0.0065699	-0.0109484	-0.00665937	0.00761103	-0.0123406	0.010556	0.0274811	-0.00997701	-0.0280241	-0.0299899	-0.00560017	-0.02673	-0.000104793	0.00618851	0.00619115	-0.0017684	-0.024588	-0.0325537	-0.0170582	-0.0139691	-0.0146508	0.0226274	-0.0118454	-0.0244741	0.00637743	-0.00144654	-0.00883375	-0.0375863	0.00394851	-0.0249867	-0.0301304	-0.0190332
2808	7.6486e-05	4.46851e-05	-5.03364e-05	0.0442274	0.000716999	-0.041166	-0.000205064	-0.0418737	0.0470261	0.0403334	-5.13271e-05	-0.0014062	-0.0185573	0.0419644	-0.0370424	-0.0421778	0.0104978	-0.0184683	-0.00281006	-0.014217	0.0266001	0.0134096	0.0390733	0.0421797	0.020179	-0.0335309	-0.035316	-0.00423354	-0.039439	-0.0219214	0.0223944	0.0286378	-0.00318963	-0.0263092	-0.0253958	-0.0105754	-0.043508	-0.0106701	0.00238702	-0.0300799	-0.0388185	0.0114534	-0.00183384	-0.0127554	-0.02006	-0.00769077	-0.0286878	-0.0348486	-0.0409503
2853	3.35495e-05	8.42928e-06	-0.000227052	0.0451849	0.000747396	-0.036416	-0.000269568	-0.0332863	0.0507484	0.0464304	0.00016568	-0.000831534	-0.0307314	0.0549755	-0.0360685	-0.0357954	0.0137176	-0.0241499	-0.0181648	-0.00295437	0.0458669	0.0333823	0.039472	0.0465692	0.0491201	-0.026414	-0.0317165	0.0147336	-0.0430005	0.00941972	0.0411181	0.0346176	-0.00221703	-0.0161666	-0.0255894	-0.00314838	-0.0345851	-0.00898545	-0.0190486	-0.0234251	-0.045195	0.0574977	-0.00160658	-0.0171395	-0.00369653	-0.0229977	-0.0320055	-0.0284575	-0.0316463
2854	4.95052e-05	2.1624e-05	0.000219836	-0.00392103	-0.000258112	0.00343684	0.000374123	0.000600616	0.00285946	-0.00858123	5.66505e-05	0.000150807	0.0123609	-0.0116615	0.00627941	0.00292103	0.00117089	0.0163023	0.0251498	-0.00848313	-0.0147543	-0.00609895	-0.00978476	-0.00952767	-0.001502	-0.0104004	-0.00482203	-0.0117834	0.0119204	0.0167155	-0.0175867	-0.00207744	-0.0044019	-0.0127787	-0.00580158	-0.0029221	0.00533447	-0.00812594	0.0161824	0.00246215	-0.00988419	0.0148109	-0.0153797	-0.00144984	-0.0207648	0.0396002	0.0146563	-0.0259034	-0.00491133
2822	5.08488e-06	-5.53473e-05	-0.000117336	0.0310589	0.000841917	-0.0246187	-0.000249884	-0.0250336	0.0240363	0.0359937	9.79722e-05	-0.00140888	-0.0249438	0.0379364	-0.0359898	-0.0282318	0.0456784	-0.0385801	-0.0102213	0.00867137	0.0261641	0.0450615	0.0486473	0.0357311	0.0350058	-0.00439347	-0.0171343	0.0212564	-0.0361042	-0.00207413	0.0412812	0.0320443	-0.00225926	-0.00217386	-0.0193791	0.028345	-0.0344624	-0.0150764	-0.0172186	-0.00285204	-0.0247467	0.0312332	-0.0104412	-0.00897242	0.00883575	-0.0220945	-0.0154088	-0.012773	-0.0349353
2805	2.04932e-05	-1.18535e-05	-0.000200686	0.0291371	0.000413887	-0.0363215	-0.000264361	-0.0309455	0.00866833	0.0218881	-0.00125748	-0.00121814	0.0200197	0.0155887	-0.0367581	-0.0295737	0.0156582	-0.00770818	-0.0142645	-0.0366709	0.0176362	-0.00321363	0.0260992	0.0336797	-0.0117536	-0.0344618	-0.0381157	-0.00869841	-0.0265541	0.000297907	0.000977206	0.00324401	-0.00288033	-0.0230011	-0.0251182	-0.00471279	-0.0311067	-0.0103497	0.0374458	-0.0400066	-0.033804	-0.0248106	-0.0171702	-0.0110273	-0.0400211	-0.0113748	-0.00563429	-0.0444452	-0.0289424
2840	-4.45723e-05	-0.000107922	-0.000156566	0.00419789	0.000129935	0.00528286	-0.000242469	-0.00199534	0.0224835	0.00367097	3.64452e-05	-0.000619723	-0.0222115	0.00170057	0.000283887	0.0012098	-0.0198824	-0.00450871	-0.00058209	0.0416474	-0.00804886	0.00218544	0.00469424	-0.0119675	0.0025326	0.00126884	0.0181429	-0.0150438	-0.0195999	-0.0293067	0.0144676	0.0233033	0.293587	0.0242738	-0.0096675	-0.0106783	0.00800722	-0.013291	-0.0246791	0.00568453	0.0182215	0.00797769	0.06342	0.0455163	0.0100036	-0.00479501	-0.0229295	0.00876879	-0.00883124
2833	-1.27012e-05	-4.10779e-05	-0.000226117	-0.0067029	-0.00060098	-0.0112425	-0.000357381	-0.00554607	-0.00416292	-0.0149862	-0.00171053	-0.00100373	0.0352147	-0.0109487	0.0102963	-0.00274257	-0.00460718	0.0334972	-0.00935879	-0.0451132	-0.0244495	-0.0355967	-0.0229704	0.00106457	0.0130755	-0.00713571	-0.0227176	-0.0261933	0.0104052	-0.000416215	-0.0277794	-0.0203909	-0.0030127	-0.0238761	-0.00854444	-0.0238132	0.0134251	-0.00789619	0.0467393	-0.0146347	-0.0155169	-0.0280563	-0.0132556	-0.0179712	-0.040474	0.00153977	0.00365864	-0.00557663	0.00485468
2806	4.32464e-05	7.69095e-06	-7.34262e-05	0.0413611	0.000807853	-0.0411684	-0.000374413	-0.0413003	0.0371505	0.0489065	0.000176386	-0.00195793	-0.0332339	0.0389607	-0.0443989	-0.0403631	0.0184719	-0.044378	-0.0170481	-0.00799224	0.0275173	0.0316091	0.0442541	0.0407645	0.0391958	-0.0207842	-0.0378949	0.019749	-0.0401926	-0.0131313	0.022735	0.00927026	0.0125216	-0.0155761	0.0056824	0.000647789	-0.0460376	0.000993463	-0.0206791	-0.041511	-0.0460213	0.0499212	-0.0147448	-0.0126503	-0.00606499	-0.0282947	-0.0402845	-0.0302611	-0.0257536
2828	-6.73973e-06	-7.52023e-05	-0.00026228	0.0255456	0.000133803	-0.0356585	-0.000388208	-0.0330649	0.0161187	0.0164446	-0.00156363	-0.0022116	0.0206848	0.0113552	-0.0275611	-0.0312944	-0.0128377	0.0108548	-0.0157317	-0.0403033	0.00863646	-0.0114208	0.0128412	0.0254197	-0.0071706	-0.0244135	-0.0366769	-0.0207196	-0.0174096	-0.00664735	0.00400568	-0.00327981	-0.00311863	-0.026094	-0.0186619	-0.0220441	-0.017526	0.0023682	0.0311516	-0.0422586	-0.0344025	-0.0238693	-0.0113724	-0.0127953	-0.0397995	-0.0220412	-0.0189991	-0.0466689	-0.0329422
2819	2.94404e-05	2.21069e-05	-0.000113342	0.023028	0.000222055	-0.0160979	-0.000341503	-0.0217728	0.0501051	0.0276872	0.000484976	-0.0010899	-0.0322981	0.0414487	-0.0158334	-0.0148747	-0.000648142	-0.0169885	-0.00881861	-0.0010537	0.0168785	0.0258822	0.00633941	0.0171401	0.0513557	0.00908194	-0.0203428	0.00660888	-0.0151299	-0.00890434	0.0197158	0.0242534	0.0118048	-0.00939182	0.0138001	-0.0065031	-0.0135081	-0.00255394	-0.0173687	-0.021433	-0.0169064	0.0120783	0.00634161	-0.00717494	0.00957887	-0.0223918	-0.0271171	-0.00472527	-0.0166228
2816	-4.31221e-05	-6.79801e-05	-0.000243386	-0.00071905	-0.000256914	-0.0120375	-0.000202669	-0.00516287	-0.0160674	-0.0140913	-0.00134145	-0.00170042	0.0487956	-0.0100366	0.00281948	-0.00701065	-0.0166395	0.027176	-0.0114051	-0.0118626	-0.00739517	-0.0325572	-0.00155644	0.0131632	-0.0294921	-0.0200159	-0.0247332	-0.00646239	0.0041701	0.0064271	-0.00431881	-0.0106928	-0.00247994	-0.023644	-0.0164619	-0.0275958	0.00884519	-0.0111321	0.0515668	-0.00864973	-0.0169993	-0.026399	-0.00511948	-0.00828224	-0.0455856	-0.0252567	0.00457486	-0.0248364	-0.012776
2812	2.20881e-05	4.38805e-05	-0.000220431	0.0377846	0.000713347	-0.0315926	-0.000252302	-0.0340303	0.0365056	0.0353507	0.000505776	-0.0014403	-0.027097	0.0411332	-0.0266718	-0.0286085	0.00809743	-0.026579	-0.00907764	0.0128721	0.0463237	0.0380174	0.0251949	0.0422485	0.0444194	-0.0286566	-0.0304808	0.0199118	-0.020727	-0.0155176	0.0252904	0.0390866	-0.00413201	-0.0163135	-0.0214354	-0.00847836	-0.0351012	-0.00439094	-0.0321066	-0.0259072	-0.0316448	0.061794	-0.00190224	-0.0171212	-0.00403648	-0.0114338	-0.0325627	-0.0180726	-0.0385229
2814	2.86326e-05	2.66769e-05	1.59909e-05	0.0324654	0.00069591	-0.0254429	0.0001914	-0.0241028	0.0226915	0.0380389	0.000280836	-0.000688579	-0.0241947	0.0356112	-0.0255684	-0.0175324	0.0184062	-0.0260524	-0.0116469	-0.00231797	0.0337472	0.0299334	0.0340888	0.0403441	0.0254343	-0.0196233	-0.0129131	0.0295066	-0.038932	-0.00158364	0.0388139	0.0360533	-0.000982172	0.00741378	-0.0241451	0.0441278	-0.0308503	-0.0201275	-0.0175294	-0.0102551	-0.0213274	0.0226914	-0.00171455	-0.0179505	-0.00282204	0.0108807	0.000974484	-0.0274866	-0.0166835
2839	2.32511e-05	-3.16143e-05	-0.00017016	0.0293884	0.000682724	-0.0233037	-0.000392671	-0.0237797	0.0250995	0.0317416	9.78534e-05	-0.000870917	-0.0166253	0.0327178	-0.0277824	-0.0189786	0.0153698	-0.0285259	-0.011373	0.0115971	0.032429	0.0231879	0.0284527	0.035321	0.0256899	-0.0235327	-0.015504	0.0167748	-0.0264958	0.00148665	0.0328964	0.0270907	-0.00718695	-0.0252873	-0.013625	0.00674509	-0.0231958	-0.00444186	-0.0186497	-0.0133087	-0.0201682	0.0328611	-0.0119019	-0.0137749	0.00153193	-0.0170027	-0.0220485	-0.00834077	-0.0205946
2863	6.97497e-05	4.43304e-06	-4.26912e-05	0.0397958	0.000667904	-0.0386688	-0.000210796	-0.0376736	0.0440392	0.0433258	0.000644332	-0.00159571	-0.0281698	0.0459771	-0.036721	-0.0364519	0.0290404	-0.0287221	-0.0115696	-0.00136606	0.0288097	0.0355098	0.0324854	0.035937	0.0404677	-0.0269059	-0.0401448	0.00784918	-0.0329537	-0.0169482	0.0280235	0.0161079	-0.00294608	-0.0117332	-0.0281731	0.00867518	-0.0448459	-0.00848947	-0.0122765	-0.0480575	-0.0343255	0.000261903	-0.00673271	0.00467056	-0.00996248	-0.0266256	-0.0213433	-0.0282493	-0.0357433
2815	-1.44449e-05	-9.1115e-05	-0.000197479	0.0224455	0.000126704	-0.0290213	-0.000332478	-0.0285277	0.0173679	0.0105478	-0.00136491	-0.00185104	0.0195027	0.00837533	-0.0230348	-0.0287527	-0.0130654	0.0120335	-0.0131019	-0.034098	0.00681168	-0.00746274	0.0158747	0.0214708	-0.0105962	-0.0164659	-0.0353586	-0.015633	-0.0171294	0.00850756	0.00208363	-0.00107415	-0.00261702	-0.0255748	-0.0147527	-0.0173637	-0.0207741	0.0154752	0.0416617	-0.031389	-0.0335108	-0.0057298	-0.00136183	-0.0118927	-0.0241234	-0.0275882	-0.0211716	-0.0351927	-0.0297441
2834	-1.45113e-05	-7.90735e-05	-0.000244228	0.0282413	0.000228642	-0.0233291	-0.000268673	-0.0244052	0.046169	0.0172867	-0.000562054	-0.00155759	0.010514	0.0167933	-0.016889	-0.0262139	-0.00559339	-0.00231431	-0.00745965	-0.00566453	0.00270496	-0.010859	0.0126823	0.0175387	-0.00119281	-0.0235472	-0.0213791	-0.0334805	-0.0244821	-0.0109967	0.0107641	0.0106398	-0.00310441	-0.0222843	-0.0250934	-0.0201685	-0.0115405	-0.000795219	0.0212316	-0.0299101	-0.0196358	-0.0208758	0.00946366	-0.0037983	-0.0151848	0.0043204	-0.0211877	-0.02111	-0.027498
2842	3.6782e-07	-5.18114e-05	-0.000221053	0.0384787	0.000394728	-0.0435398	-7.93169e-05	-0.041186	0.0345636	0.0287975	-8.34161e-05	0.000336982	0.00398416	0.0340617	-0.0364102	-0.0423142	-0.00959771	-0.0095993	-0.0139993	-0.0117657	0.00681483	-0.00701043	0.0207327	0.0480561	0.00249834	-0.0386349	-0.0499123	-0.0102358	-0.0435465	-0.0186986	0.0293958	0.00829775	-0.00335874	-0.0138038	-0.0416395	-0.0267503	-0.0275892	-0.00498509	0.00488544	-0.0370697	-0.0256683	-0.0229742	0.0258686	-0.0208453	-0.0269403	-0.0189856	-0.0326256	-0.0364689	-0.037801
2849	0.000145845	0.000253457	0.000350054	0.0669804	0.00161028	-0.0536254	0.00105306	-0.0531053	0.0412239	0.0662651	0.00375871	0.00087191	-0.0262962	0.0454965	-0.0706361	-0.0541577	0.0471856	-0.0600232	0.041825	0.0124479	-0.0100578	0.00783319	0.0666282	0.0701539	0.0164	-0.0372652	-0.0392464	0.0616229	-0.0551094	-0.0110678	0.0531594	0.0501892	-0.00297174	0.100279	-0.0372753	0.0671878	-0.0608805	-0.0145987	-0.0160769	-0.0441283	-0.0486987	-0.00970359	-0.0187247	-0.0207919	0.032638	0.066419	0.0224687	-0.0341488	-0.0410642
2964	7.82794e-05	7.19565e-05	0.000245726	0.0341031	0.00071148	-0.026412	3.28753e-05	-0.0278284	0.0436802	0.0367217	0.00124966	0.000769661	-0.0300479	0.0468886	-0.0266546	-0.021429	0.024847	-0.0287142	0.000761156	0.00387733	0.0301002	0.0414057	0.0252596	0.0292532	0.0392446	-0.015016	-0.0193741	0.0171186	-0.0268787	-0.00280272	0.03399	0.0449283	-0.00160318	-0.00703763	-0.0134769	0.00252404	-0.0226879	-0.0126536	-0.0226029	-0.0165318	-0.0280446	0.0137807	-0.0067235	-0.00304476	0.00695012	0.00574154	-0.0302876	0.0017881	-0.0254652
2903	2.12736e-05	7.07898e-05	0.000135596	0.0260266	0.000660324	-0.0219029	-5.01168e-05	-0.0213472	0.0279622	0.0257064	0.00154048	6.02715e-05	-0.0222644	0.0346691	-0.0250623	-0.0169879	0.0106891	-0.0314423	-0.00530062	0.00306521	0.0307521	0.0247251	0.0327099	0.0285144	0.0288632	-0.0269806	-0.0165293	0.0162767	-0.0281553	-0.0148767	0.0324964	0.0594289	-0.00133403	0.00608331	-0.024771	-0.00974577	-0.0223591	-0.0129565	-0.0209587	0.00278007	-0.0194909	0.0145049	-0.0188787	-0.00639158	0.00605099	-0.0184434	-0.0213015	0.00368694	-0.0235217
2965	2.20074e-05	1.48082e-05	-0.000151907	0.0349216	0.000252436	-0.040066	-0.000204995	-0.0377151	0.0368718	0.0272942	0.000358468	-0.00120551	-0.00425074	0.0369775	-0.029234	-0.0377945	-0.00650638	-0.00433612	-0.0119548	-0.0154474	0.0195358	-0.0015757	0.0144299	0.0397857	0.00821494	-0.0392312	-0.0461896	-0.00131583	-0.0309033	-0.00604131	0.00971466	0.00462234	-0.00336462	-0.0153774	-0.0372979	-0.0241687	-0.0184846	-0.0137041	0.0123475	-0.0365201	-0.0387489	-0.0101971	-0.00316364	-0.0256256	-0.018356	-0.0114162	-0.0232215	-0.0399654	-0.0378224
2966	2.21222e-05	-4.39696e-05	-0.000210525	0.0383444	0.00099809	-0.0274725	-0.000301803	-0.0328803	0.0261417	0.0263038	0.00012672	-0.00143295	-0.029774	0.0298101	-0.0467747	-0.0248031	0.0344319	-0.0457746	-0.011736	-0.0046921	0.0316636	0.031012	0.0511436	0.0367394	0.00531842	-0.0186291	-0.0150731	-0.0182574	-0.0350442	-0.0201604	0.0530782	0.0539133	-0.00236299	-0.0261258	-0.0148059	0.0304795	-0.0344514	-0.0120031	-0.0109721	-0.016224	-0.0125133	-0.00448887	0.000492359	-0.0134551	-0.0117476	-0.0283632	-0.0207406	-0.0162375	-0.0304893
2967	-2.60141e-06	-5.19012e-07	4.58443e-05	0.011706	0.000147057	-0.0133352	1.60627e-05	-0.0113413	0.00923084	0.00598559	-9.28503e-07	-6.52368e-05	0.0173485	0.00402574	-0.00711688	-0.0109289	-0.00182995	0.00117433	0.0069456	0.00911751	0.0107452	-0.00489446	0.00963914	0.0140116	-0.00958194	-0.017992	-0.0135712	-0.00413723	-0.00586216	-0.00851266	0.0137062	0.00606719	-0.00217528	-0.014332	-0.0126382	-0.0244599	-0.00840311	-0.00211298	0.0244377	-0.00595161	-0.016206	-0.0125364	-0.00591934	-0.00863899	-0.0175345	0.00353556	0.000372576	-0.0186587	-0.0190566
2959	4.61905e-05	1.84588e-05	-2.29641e-05	0.0398627	0.00105874	-0.0436829	-0.000125226	-0.0466882	0.0192723	0.0311641	-0.000556226	-0.00192588	-0.0223871	0.0221691	-0.0524957	-0.0394589	0.0663036	-0.0601528	-0.0119806	-0.00592344	0.0543204	0.0359675	0.0481489	0.0457274	0.00278432	-0.0329468	-0.0433881	0.0115722	-0.0461958	0.0188313	0.0300546	0.0201484	-0.00255397	-0.0173074	-0.0294354	0.055148	-0.0462752	0.00204077	-0.00808937	-0.0456177	-0.0412607	-0.000931899	-0.0242843	-0.0183005	-0.0249351	-0.00128918	-0.00424229	-0.0431728	-0.0519184
2917	0.000113993	0.000181268	0.000340249	0.0585535	0.00131606	-0.051286	0.000217526	-0.0528126	0.0426969	0.0590237	0.00189181	0.000179453	-0.0170332	0.0472083	-0.0602543	-0.0456019	0.0765607	-0.0550507	-0.00455803	-0.00905651	0.0659451	0.0399678	0.0551934	0.0583205	0.0323903	-0.0408998	-0.0423656	0.070409	-0.0606851	-0.0150326	0.0132744	0.00976332	-0.00375241	0.0120699	-0.0409115	0.0533297	-0.0535525	0.0155166	-0.0169761	-0.0444572	-0.0656738	0.00368207	-0.0153187	-0.0260593	0.00830654	0.00782816	-0.0114554	-0.0400002	-0.028843
2913	1.25108e-06	-2.74037e-05	-0.000139181	0.0352101	0.00094094	-0.0239107	-0.000252823	-0.0232821	0.0362174	0.0356333	0.000569198	-0.000251189	-0.0301864	0.043055	-0.0321761	-0.0213834	0.0223194	-0.0394954	-0.00663052	0.0143006	0.0452659	0.0318105	0.0408053	0.0288759	0.0283933	-0.0243491	-0.0157988	0.0363592	-0.0346725	-0.0166826	0.035209	0.0352306	-0.0017817	-0.0115732	-0.0177981	0.00608634	-0.032441	-0.000751549	-0.0327988	-0.00820378	-0.0215387	0.04404	-0.0115638	-0.00208053	0.0100325	-0.0111879	-0.0187095	-0.013524	-0.0331656
2892	-1.53033e-05	-5.32397e-05	-0.000147762	0.0144764	0.000135133	-0.0245052	-0.000288837	-0.0237048	0.0123792	0.00693286	-0.000869565	-0.00162967	0.0136308	0.00704191	-0.0172492	-0.0196988	-0.0114703	0.00322802	-0.012392	-0.01198	0.0113639	0.012797	0.00581758	0.0162564	0.00228913	-0.00831659	-0.0291144	0.00294322	-0.0131042	0.00802554	0.0130142	0.00186648	-0.00273905	-0.0209697	-0.0124624	-0.0176967	-0.010703	0.000279412	0.0143305	-0.0221781	-0.0288611	0.00696603	-0.00401616	-0.013452	-0.0210816	-0.0294344	-0.0203359	-0.0176217	-0.0201489
2969	-6.24632e-05	-8.25407e-05	-0.000310076	-0.0132798	-0.00072222	0.00125569	-0.000249209	0.00421011	-0.00216856	-0.020213	-0.000245898	-0.0009425	0.0280452	-0.0128915	0.0197542	0.0063195	-0.0364381	0.0346381	-0.013821	-0.0131585	-0.0272199	-0.0388448	-0.0278216	-0.00953409	-0.0129568	-0.0120623	-0.0165893	-0.0402183	0.0127459	-0.00241147	-0.0181653	-0.0216948	-0.00179774	-0.0179053	-0.016679	-0.0387957	0.0293972	-0.0158922	0.0351531	0.000228125	-0.00851751	-0.0385712	0.00396523	-0.00827818	-0.0141949	-0.0145954	-0.0177487	-0.0143942	0.0122607
2970	3.03688e-05	-4.28424e-05	-1.8136e-05	0.0329484	0.000521843	-0.0267914	-0.000169206	-0.0283402	0.0302624	0.0256364	-0.000504023	-0.000407334	0.00583556	0.0222638	-0.0250479	-0.0255798	0.0157799	-0.0074349	0.00272836	-0.0201064	0.0353806	0.00246141	0.0222106	0.027274	0.00786988	-0.0221477	-0.0272114	0.00664201	-0.02773	-0.00589025	0.0212621	0.0201755	-0.00357707	-0.0216144	-0.0217788	0.00189354	-0.0223399	0.0390174	0.0250239	-0.021523	-0.0326233	-0.00951191	-0.0144728	-0.0153205	-0.0104263	0.00746079	-0.00607927	-0.0366326	-0.0264494
2911	-1.26974e-05	-6.38963e-05	-4.91626e-05	-0.00788582	-5.04146e-05	0.0014563	-0.000106723	0.00631937	-0.0172097	-0.015638	-0.000776926	-0.000526734	0.0399148	-0.0183631	0.0072647	0.00686352	-0.0107714	0.0147346	-0.00540296	-0.017095	-0.0036761	-0.0168481	-0.00113167	0.00470573	-0.0316789	-0.00603982	-0.000532797	-0.00191917	0.00354281	0.0196555	0.00442285	0.0169381	-0.00232398	-0.0114096	-0.00730134	-0.0175636	-0.000803149	-0.010492	0.0348975	0.00562321	2.93423e-05	-0.00770177	-0.00323041	-0.0055889	-0.0127289	0.00542325	0.0205496	-0.0075122	0.010467
2904	2.36879e-05	2.65085e-05	6.54631e-05	0.00971623	0.000379878	0.00528358	0.00016424	0.00200535	0.0228979	0.00749463	0.000546402	0.000517235	-0.0387522	0.00700875	-0.000106794	0.00235497	0.0347507	-0.0234569	-0.000404915	-0.00823624	0.013653	0.0346051	0.0298512	-0.00580557	-0.0108228	0.00779781	0.0184294	0.0331262	-0.00494476	0.0183314	0.016172	0.00569389	-0.00652185	0.0163208	-0.00552185	0.036458	-0.00929053	-0.0123373	-0.0128409	0.0401288	-0.0270755	0.00970499	-0.011166	0.00122084	0.0809545	0.0170626	0.0157627	0.00875799	0.0165091
2912	3.26577e-05	-3.08451e-05	-0.000124667	0.0413352	0.000763959	-0.0425978	-0.000163812	-0.0448393	0.0425511	0.0325516	-0.000410778	-0.00162903	-0.00227085	0.0265726	-0.0403476	-0.0371978	0.0238824	-0.0273117	-0.00756505	-0.0221198	0.0403491	0.0185206	0.0296151	0.0368975	0.015151	-0.0337104	-0.0468631	-0.00950923	-0.0312574	0.0910122	0.0213379	0.00445345	-0.00526159	-0.0138841	-0.0261633	-0.0104477	-0.0317386	0.00392725	0.00333404	-0.0421643	-0.0375908	-0.0101529	-0.015417	-0.0154855	-0.0379949	-0.00337828	-0.0120468	-0.0522383	-0.0491936
2971	-1.82732e-05	-5.90514e-05	-6.33812e-06	0.00711627	0.000179089	-0.0192522	0.000167605	-0.0153011	-0.0102766	0.00124948	0.000179568	-0.00103835	0.0112559	-0.00316886	-0.0132611	-0.0175369	0.00491481	-0.00420568	-0.00641404	0.000254049	0.00759474	0.00423863	0.00153804	0.0115793	-0.0119616	-0.0315534	-0.0223688	0.00353127	-0.00975944	0.00135774	0.00848749	0.00370369	-0.0027916	-0.00955016	-0.0252089	-0.023058	-0.0132236	-0.0144486	0.0163325	-0.00848217	-0.0227523	-0.000873243	-0.00719703	-0.0136286	-0.0286533	-0.0166761	0.000152185	-0.0213913	-0.0114995
2972	0.000128226	0.000271562	0.000553636	0.0244306	0.000648925	-0.00299102	0.000365142	-0.00946633	0.0345741	0.0307161	0.001396	0.00308141	-0.0232916	0.031332	-0.0120211	-0.00487019	0.0475182	-0.0193491	0.0071546	0.0256504	0.0224641	0.0361219	0.0240822	0.00663136	0.0219623	-0.00155889	-0.00038097	0.0330705	-0.0139137	-0.0116296	0.0363568	0.0375934	-0.000233687	-0.00238398	0.00077392	0.00140108	-0.0222452	-0.0067997	-0.0324515	0.00134665	-0.00393021	0.00821984	-0.0189793	-0.0110151	0.0259332	0.0450343	0.0248021	0.00900462	-0.0121697
2973	-1.7164e-05	-7.29644e-05	-0.000128424	0.00562817	-0.000127569	-0.0250305	-0.000159942	-0.0165229	-0.0152322	-0.00627185	-0.000829836	-0.00158449	0.0453236	-0.00509899	-0.0112141	-0.0204867	-0.0148421	0.0269765	-0.0117537	-0.0267437	-0.00153154	-0.0274051	-0.00195713	0.0214495	-0.0294234	-0.0341426	-0.0406116	-0.0107788	-0.00777994	-0.00208495	-0.0126949	-0.0170759	-0.00310429	-0.0195073	-0.0273972	-0.0290575	-0.00260854	-0.013541	0.0606001	-0.018229	-0.0217562	-0.0267862	-0.0104561	-0.0252608	-0.0514367	-0.0178413	0.0175443	-0.0481572	-0.023037
2916	8.82484e-06	-3.82816e-05	-0.000129979	0.0121779	6.23193e-05	-0.0383366	-0.00018406	-0.0327837	-0.021159	-0.00122248	-0.00158231	-0.00206728	0.041775	-0.0142804	-0.0271174	-0.034956	0.00191715	0.00562145	-0.0106255	-0.0527165	0.00614389	-0.0219417	0.00823562	0.0264336	-0.025337	-0.0388346	-0.0525436	0.000430333	-0.0172182	0.00453557	-0.0143015	-0.0229989	-0.00258972	-0.0199914	-0.0261405	-0.0110302	-0.0165982	-0.0103326	0.0646982	-0.0291188	-0.0282067	-0.0406621	-0.015251	-0.0238129	-0.0692349	-0.00722735	0.0166363	-0.0426781	-0.0314467
2914	1.94191e-05	-6.03363e-05	-0.000208606	0.0343655	0.000700327	-0.0416685	-0.000437049	-0.0404533	0.0256961	0.0267266	-0.000743893	-0.00223052	-0.0190852	0.0252901	-0.0395803	-0.037451	0.00766219	-0.035925	-0.0164948	-0.0131391	0.0318762	0.0356643	0.0351702	0.0332444	0.022087	-0.0104539	-0.0378253	-0.0103527	-0.0315742	-0.00741566	0.030027	0.0169981	-0.00274382	-0.0266071	-0.0166957	0.0006482	-0.0286405	0.0401668	-0.000650932	-0.0430996	-0.0434671	0.0207104	-0.00638908	-0.0217734	-0.0298361	-0.0317072	-0.0265593	-0.020125	-0.0297878
2955	2.5323e-05	-5.15648e-05	-0.000104739	0.0452879	0.00139123	-0.0463595	-0.000333699	-0.0448657	0.0246757	0.0416363	8.25477e-05	-0.00167886	-0.0354697	0.0401039	-0.0513464	-0.0371707	0.0263024	-0.0526498	-0.0106313	-0.000998133	0.0753425	0.0386162	0.0565774	0.0493959	0.0162368	-0.0398846	-0.0369564	0.0223215	-0.057605	-0.0165223	0.0451778	0.0352533	-0.00234388	-0.0349026	-0.0311899	-0.00701061	-0.0432165	-0.00747041	-0.0202393	-0.0189848	-0.0423524	0.0327691	-0.00820975	-0.0172318	-0.0140901	-0.0329036	-0.045123	-0.0346941	-0.0407288
2975	-2.53284e-05	-1.02917e-05	-0.000116356	-0.00474778	-5.06268e-05	0.00189845	-0.000160464	0.00220229	-0.00161707	0.00247622	0.000143588	0.000751313	-0.0176479	0.00537715	0.00452385	0.0020354	-0.00185524	-0.00968372	-0.00100016	0.0144987	-0.000294533	0.0270331	-0.000142123	-0.000612651	0.0232476	-0.00272692	0.00686869	0.00640726	0.00989312	0.00631752	0.0200001	0.0208946	-0.000784451	-0.00530596	-0.00700878	-0.0032887	0.00130885	0.00464218	-0.031626	0.00220494	0.00148409	0.058636	0.00203523	0.00401599	-0.0111203	-0.0209333	-0.0267728	0.00485784	0.0141372
2976	1.69523e-05	1.85208e-05	-0.000113131	0.0282035	0.000580597	-0.0150041	-0.0001962	-0.0167742	0.0363956	0.025482	0.000478157	0.000349078	-0.0271576	0.0380877	-0.0152859	-0.0183021	0.0116297	-0.0229068	-0.0106693	0.0111003	0.0383761	0.018077	0.0311344	0.022416	0.0244695	-0.0122208	-0.0120864	0.0258517	-0.0240163	-0.0146803	0.034397	0.0250759	-0.00213061	-0.00672425	-0.0171101	0.00163153	-0.0174741	-0.0110887	-0.028914	-0.0157887	-0.0252841	0.0338622	-0.000176984	-0.0145583	0.00977826	-0.00146703	-0.0178268	-0.0104253	-0.00969949
2933	4.37777e-06	-3.82222e-05	-3.23639e-05	0.0114998	0.000143881	-0.0215638	3.9867e-05	-0.0208218	0.00561614	0.00638043	-0.000546568	6.27057e-05	0.0168733	-6.25691e-06	-0.0136511	-0.0170757	0.011328	-0.00816417	-0.0125334	-0.0238349	0.0184564	-0.00745239	0.00105608	0.0153483	-0.000423428	-0.0172535	-0.0282176	0.0190872	-0.0100167	-0.00226352	0.00677306	-0.00425598	-0.00438654	-0.00419999	-0.0200987	0.00128025	-0.00450738	0.0362291	0.0279318	-0.024479	-0.0279147	-0.0266351	-0.00958727	-0.0213748	-0.00375444	-0.00107743	-0.006264	-0.0178808	-0.00512295
2883	-8.56435e-05	7.27794e-05	0.00049266	-0.0161134	-0.000169312	0.0227697	0.000912663	0.022386	0.000566098	-0.00603803	0.00145719	-0.000342856	0.00955699	0.00223039	0.0136481	0.0346101	-0.00718394	0.000531532	0.0215225	0.0380183	-0.0107324	0.0135568	-0.0185625	-0.0173366	0.0227589	0.00649662	0.031916	0.0449135	0.00394281	-0.000228588	0.000373407	0.00694095	-0.00357401	0.0479789	-0.00805078	-0.0198905	0.0392882	-0.00386062	-0.0161172	0.0300077	0.0314455	-0.00662835	0.0306489	0.0531649	0.041093	0.0160648	-0.00887873	0.011333	0.0235957
2978	7.35029e-05	0.000124757	0.000556006	0.0193479	0.000176635	-0.0205391	0.000892406	-0.0191969	0.0305798	0.0189251	0.00174277	0.00164401	-0.0143332	0.033135	-0.0133826	-0.01437	0.0186906	-0.0104557	0.00908316	-0.00212313	0.0125535	0.0271635	0.00616093	0.0202196	0.0553045	-0.0177055	-0.0275739	0.0292205	-0.0187664	-0.00314671	0.0177944	0.0185486	-0.00315074	0.00853573	-0.0253858	0.00616611	-0.0142424	-0.00774971	-0.00763518	-0.0108838	-0.0387796	0.0028425	0.00191783	-0.012654	0.0118159	0.0119918	-0.0133056	-0.00767399	-0.00905411
2980	7.98877e-05	3.37099e-05	0.00013619	0.0314579	0.000564034	-0.0234412	0.000110829	-0.029813	0.0573906	0.0313318	0.000696245	-0.000552146	-0.0389359	0.0400085	-0.0230526	-0.0244166	-0.00254776	-0.0236515	0.0115721	0.0103432	0.0142675	0.0186177	0.0196185	0.0139705	0.0376535	-0.0208394	-0.017526	-0.00971559	-0.0384506	-0.0167146	0.0271948	0.0366684	-0.00245332	0.0141111	-0.0259667	-0.0027142	-0.0238572	-0.0136109	-0.0380719	-0.0210709	-0.0270653	0.0248526	0.0272035	0.00746406	0.0241054	0.0139713	-0.0137853	-0.00865601	-0.0035615
2942	-2.45045e-05	-8.94381e-05	-0.000270049	-0.00074213	-9.55378e-05	-0.00684268	-0.000446536	-0.0049604	0.00132886	-0.00175862	-0.00116168	-0.00112658	0.00147631	-0.00180723	3.96486e-05	-0.00123978	-0.0111798	0.00828098	-0.0159303	-0.0155454	-0.00598551	-0.00249544	-0.0041358	0.000645848	0.00668917	0.0189322	-0.0112253	-0.0173797	-0.00176481	0.00996335	0.00281646	-0.00064882	-0.00284324	-0.0260808	0.00476315	-0.00907926	-0.00181398	-0.00359171	0.0111217	-0.00196272	-0.0152642	0.00482726	-0.00741261	-0.00760652	-0.0156804	-0.0340244	-0.0080112	-0.0040993	0.006225
2876	1.9999e-05	-5.24284e-05	-0.000227495	0.0356603	0.000565183	-0.0376992	-0.000335197	-0.0358903	0.0375253	0.0321401	-0.000270793	-0.00193024	-0.0276667	0.0374039	-0.0302662	-0.0360967	0.00469583	-0.0173393	-0.0148712	0.0011215	0.0299837	0.0216995	0.0273128	0.0474191	0.041235	-0.0324273	-0.033764	-0.0147641	-0.0391116	-0.00808107	0.0297491	0.0211662	-0.0030766	-0.0252869	-0.0291265	-0.016966	-0.0320544	-0.0102966	-0.00558302	-0.0174079	-0.0393808	0.0361814	0.00539469	-0.016203	-0.0244812	-0.0289742	-0.042955	-0.0319526	-0.0268064
2878	0.000204613	0.000280431	0.000657313	0.0396026	0.000662139	-0.0252444	0.000456978	-0.0296066	0.0596216	0.0420397	0.00206944	0.00193678	-0.0244494	0.0395784	-0.0247069	-0.0282632	0.0422396	-0.0322827	0.0401872	-0.0057661	0.0237115	0.0359692	0.0270321	0.0355504	0.0348134	-0.0123952	-0.00746499	0.0335867	-0.0227797	-0.00752478	-0.0211397	-0.0129851	-0.00303508	-0.000347748	-0.0213666	0.0186453	-0.0443761	-0.0145073	-0.00956237	-0.029807	-0.0488993	0.00843041	-0.00555039	-0.0066547	0.0482853	0.0504238	0.00982448	-0.0235741	-0.011851
2893	-6.76794e-05	-6.21501e-05	-0.000196299	-0.0159062	-0.000736904	0.0099339	-0.000152224	0.00886861	0.0106248	-0.0204655	-9.89967e-05	0.00072529	0.0281789	-0.00390416	0.0285351	0.0154835	-0.0333623	0.0369838	-0.0109186	-0.0119106	-0.0342612	-0.0366894	-0.0337283	-0.0131736	-0.00672446	-0.00708762	-0.0127711	-0.038388	0.0231133	-0.000921054	-0.0290452	-0.0173676	-0.00343682	0.007717	-0.00883944	-0.0334286	0.0356229	-0.00865642	0.0204574	-0.00299614	0.00508706	-0.0313022	0.0169745	-0.00880669	0.000719473	0.00723587	-0.0221117	-0.00738229	0.0122764
2983	-8.93178e-06	-5.20153e-05	1.157e-05	0.0199754	0.000463651	-0.0119242	-0.000149541	-0.0132235	0.0147799	0.0183079	0.000214861	0.000143914	0.000714721	0.0176303	-0.0182132	-0.0127662	0.0127391	-0.0179269	-0.00411423	0.00799462	0.0199783	0.0156176	0.0207963	0.0198719	0.00421482	-0.0168986	-0.00433072	0.0230939	-0.0172151	-0.00900061	0.0330023	0.0254851	-0.00251342	-0.00988251	-0.00582041	0.0179205	-0.0138433	0.0386998	0.011171	0.000738885	-0.00808883	0.0164071	-0.00624772	-0.0073198	0.0114044	0.000882299	-0.00536644	-0.0068964	-0.0161205
2894	-0.000130432	7.36206e-05	0.000197424	0.0238945	0.000282512	-0.0160535	0.000284582	-0.0151278	0.0360672	0.0245374	0.000605024	0.000244146	-0.00760273	0.0271398	-0.0121947	-0.0162072	0.00393636	-0.00713527	0.00138147	0.0122701	0.0211636	0.067414	0.0022102	0.0228289	0.0499366	-0.0275691	-0.0127958	0.0202189	-0.0251096	-0.00453951	-0.047948	-0.0474269	-0.00256199	0.0336103	-0.0158066	-0.0239485	-0.00975756	0.00525278	0.00476351	-0.00500812	-0.0180035	0.0621447	0.00179616	-0.00938331	0.00414443	0.00394713	-0.0114036	-0.0204376	-0.019833
2937	-9.25649e-05	-0.000114451	-0.000189525	-0.0443515	-0.000796027	0.0353549	-0.000395758	0.0321487	-0.0378197	-0.037391	-0.000409893	8.67934e-05	-0.0131056	-0.0393081	0.032771	0.0420608	-0.0164092	0.00918496	-0.0102518	0.0172484	-0.0369621	-0.0122965	-0.0248577	-0.0392567	-0.0545177	0.10524	0.025136	-0.014657	0.037752	0.0575121	-0.0121608	-0.00406269	-0.00501296	-0.000815124	0.0845783	0.00153884	0.00797436	0.0190426	-0.00968442	0.0363715	0.030288	-0.0208298	-0.00376312	0.00991872	0.00999955	-0.0141085	-0.00207669	0.025698	0.0510223
2984	-8.78678e-05	-0.000108515	-0.000243742	-0.0263584	-0.000157283	0.0447931	-0.000344946	0.0366703	0.00549087	-0.0207585	-0.000328846	-0.000230044	-0.0159458	-0.0173602	0.0287201	0.0787481	-0.00987633	0.00446216	-0.000544061	0.0122102	-0.00338165	0.00927484	0.00469129	0.00337563	0.0114133	0.0460258	0.0243352	-0.0256768	0.045119	0.0464257	-0.00557824	0.0298824	-0.00283913	-0.0144458	0.00459723	-0.0275077	0.0190571	0.00386189	-0.0075781	0.0785277	-0.0166939	0.018508	0.0293545	-0.020577	-0.0151747	-0.0133608	0.00418287	0.0113422	0.0687101
2985	-5.39455e-05	-6.25095e-05	-9.36665e-05	-0.0167886	-0.000676091	0.00893914	-0.000127606	0.0126764	-0.0009609	-0.0232112	-0.000792804	-0.000340511	0.0519821	-0.0151797	0.0258277	0.0101058	-0.0289093	0.0359157	0.00105746	-0.0229414	-0.0374206	-0.0413612	-0.0305145	-0.00967414	-0.026159	-0.00673544	-0.0125351	-0.0372601	0.0113556	-0.00522538	-0.0196655	-0.0207112	-0.00242964	-0.00502587	-0.0109285	-0.028444	0.0227416	-0.0155253	0.0437405	-0.00303581	8.58252e-05	-0.0428797	0.00710375	0.0013437	-0.00599301	0.0242169	0.00292202	-0.0142932	-0.00561335
2986	-2.9987e-05	-5.56676e-05	-0.000234635	-0.00791707	-0.00028231	0.012897	-0.00036093	0.015823	0.0305505	-0.00750607	-9.86322e-05	-0.000181883	-0.024217	0.0156544	0.0212696	0.0312137	-0.022911	0.00732984	-0.0150163	-0.000114479	0.00474981	0.00720104	-0.00922881	-0.00750205	0.0620122	0.0107295	-0.000520572	-0.015093	0.0073846	-0.00639203	0.0080345	0.0211667	-0.00151806	-0.0141076	-0.00638091	-0.011602	0.0234941	0.00456184	-0.0221158	0.04172	-0.00710994	0.0242446	0.00128111	-0.00441595	0.0150567	-0.0172175	-0.0206969	0.0332735	0.00859791
2987	1.68479e-05	-1.42591e-06	0.000316674	-0.0071047	-0.000567821	-0.0212202	0.000408401	-0.0140101	-0.0245041	-0.0183	-0.000344378	-0.000632871	0.0534748	-0.0172048	0.00476504	-0.0109804	-0.0112667	0.0371798	0.00704778	-0.0952028	-0.0195821	-0.0495839	-0.0235487	0.0101556	-0.0238743	-0.0325473	-0.0436146	-0.0215552	8.01274e-05	-0.0095025	-0.0240707	-0.0266394	-0.00260988	-0.0046768	-0.0239847	-0.0183715	0.00512969	-0.0128546	0.0409215	-0.0233325	-0.0207601	-0.038779	-0.0157012	-0.00119398	-0.0490438	0.00387715	0.0495751	-0.0281434	-0.0127014
2991	-5.23832e-05	-0.00014011	-0.000152723	-0.0183386	-0.000401417	0.00342599	-0.00040536	0.000369692	-0.0236395	-0.019613	-0.000392177	-0.00213826	-0.0199121	-0.0226837	0.00578387	-0.000603996	-0.0303406	-0.000163724	-0.00055589	0.049767	-0.0249749	-0.0119657	-0.0243818	-0.0273387	-0.00937989	0.0043444	0.000364626	-0.0274782	0.0103216	-0.0199216	-0.00940846	-0.00697801	-0.00327292	0.026219	-0.00568052	-0.00735831	0.00414813	-0.0111006	-0.0293491	0.0138938	0.0224117	-0.00682315	0.065585	0.0530464	-0.0049437	-0.00662255	-0.00720312	0.023718	0.00515661
2820	8.78268e-06	6.08933e-05	-5.51084e-05	-0.011614	0.000142053	0.0202351	-0.000164877	0.0111502	-0.0259746	-0.00790317	9.09029e-05	-0.000505977	0.00859573	-0.0169947	0.00242631	0.0127035	0.0318091	-0.0182768	-0.00305416	-0.00102039	0.00409522	-0.00222304	0.0259366	-0.0125496	-0.0159251	0.016983	0.0356012	0.0135942	0.0204371	0.00577262	-0.0107293	-0.00735425	-0.0034503	0.0126001	0.01315	0.0371579	-0.000408128	-0.0134151	-0.0142469	0.00116047	0.0335938	0.00738948	-0.0257057	0.000245631	0.00477906	0.0070915	0.0557046	0.0176605	0.0225142
2992	-1.48311e-05	-7.51847e-05	6.76528e-05	-0.000888576	-0.000124881	-0.00651122	9.68515e-05	-0.00450317	-0.0146804	-0.00609605	-0.000476603	-0.0012978	0.0184545	-0.0170059	-0.00625687	-0.0147784	-0.01116	0.00548864	0.0160885	-0.00750927	-0.0182585	-0.00903146	-0.00738919	-0.00405435	-0.0305436	-0.0171542	-0.00730522	-0.00910233	0.000570077	0.00196916	-0.00960606	-0.00806945	-0.00316421	-0.012587	-0.0142006	-0.00921822	-0.0033962	-0.00865481	0.0209263	-0.00970239	-0.00432032	-0.0274277	0.00523779	-0.00113455	-0.030657	0.0163461	0.0137611	-0.0237959	-0.0188586
2993	-7.60341e-06	-9.77835e-06	-2.55965e-05	0.0178048	0.000599669	-0.00708305	-4.726e-05	-0.00972351	0.0129549	0.0244368	0.000613446	-0.000331714	-0.0231493	0.0258905	-0.0155341	-0.0106442	0.0105162	-0.0232598	-0.00213817	0.0136842	0.0310268	0.0329218	0.0200648	0.0201202	0.00955572	-0.0107946	0.00291633	0.0270344	-0.018118	-0.0205743	0.0333281	0.0331335	-0.00200061	0.000230687	-0.0110057	0.00226821	-0.0179477	-0.00827124	-0.0229749	-0.00353398	-0.014306	0.0447313	-0.00527295	-0.00494966	0.0098657	-0.0101406	-0.0196525	0.00855156	-0.0084465
2994	-5.6082e-05	-0.000117534	-0.000234428	-0.0287277	-0.000483138	0.017068	-0.000321765	0.0153304	-0.0351885	-0.0314215	-0.000994009	-0.000959816	0.00514615	-0.0342572	0.0227991	0.0124145	-0.0362443	0.0248153	-0.000211806	0.0239188	-0.0408412	-0.0437516	-0.0275964	-0.0318025	-0.0466292	0.00735878	0.0169988	-0.0391867	0.00618382	-0.0179685	-0.0156909	-0.0135168	-0.00198293	0.00930993	-0.00212149	-0.0265595	0.0224977	-0.00979568	-0.00281606	0.00662173	0.0332904	-0.0248951	0.0505868	0.0288683	-0.012769	-0.0103684	0.0174141	0.0135073	0.0333554
2821	8.29749e-06	-3.46039e-05	0.000319893	0.00267964	0.000155331	-0.00221747	0.000305215	-0.00253498	-0.00991885	0.00625029	0.000581763	-0.000301517	-0.00659137	0.00283343	-0.00787182	-0.00960374	0.0151499	-0.00956128	0.0393477	0.0029398	0.00859464	0.0202476	0.0058211	0.000293183	-0.000740979	3.23827e-05	0.00234794	0.0117846	-0.00396692	-0.00908648	0.0133686	0.00621843	-0.00465385	0.0128501	-0.00285654	0.0161578	-0.0186365	-0.000397999	-0.0136975	-0.00924355	0.00366904	0.00274549	-0.00333661	0.00187779	-0.00406098	0.00763593	0.00289389	-0.0114881	-0.00785053
2995	0.000119275	0.000280684	0.000993508	0.00209866	0.000235969	0.00366334	0.002332	-0.000272891	-0.00638072	0.0115859	0.00271318	0.00369374	-0.0145479	0.00468435	-0.0156668	-0.00367323	0.0479667	-0.0220286	0.0225003	0.016051	0.0175899	0.0489718	0.00881913	0.00357281	-0.00633971	-0.0040833	0.00614792	0.062589	-0.00353677	-0.00387241	0.0283393	0.0158056	-0.00448394	0.0370021	-0.000316792	0.0645079	-0.0181921	-0.00353977	-0.022765	-0.00333888	-0.00315008	-0.011621	-0.0176838	-0.0049414	0.043891	0.0382729	0.0208306	0.0161386	0.00415672
2996	4.73608e-05	2.42789e-05	0.00011184	0.00496701	0.000146363	-0.00880246	0.000133019	-0.00769759	-0.00547461	0.00830715	7.10508e-06	0.00016567	0.0024548	-0.000519689	-0.012057	-0.0127554	0.0130362	-0.00715025	0.00368173	-0.0123889	0.0111541	0.0141336	0.00457388	0.00201887	-0.015826	-0.0104923	-0.00557299	0.00398006	-0.00714549	-0.00452268	0.018958	0.00432703	-0.0039032	-0.00777972	-0.000557944	0.00727401	-0.0157199	-0.0107825	0.00615101	-0.0167567	-0.00793832	-0.0212619	-0.00803757	0.00179831	-0.0107904	-0.00136007	0.00246392	-0.00836909	-0.00995044
2925	-9.65007e-05	-5.46926e-05	-0.000146665	-0.033326	-0.000825391	0.034568	-0.000190688	0.0359622	-0.0161707	-0.0348449	-0.000351654	0.000559073	0.0207663	-0.0230499	0.0429621	0.0311828	-0.0382086	0.0462277	-0.0040694	0.0171509	-0.0383791	-0.0325242	-0.0402069	-0.0371262	-0.00760239	0.0139329	0.0267091	-0.0226638	0.0466817	-0.00505866	-0.0203587	-0.0143296	-0.0019786	-0.00248531	0.01013	-0.0312708	0.0444674	-0.0162732	0.0126286	0.0288079	0.0276107	0.00370433	0.0165232	0.00038949	0.00953112	-0.0143015	-0.0103532	0.0355945	0.0125872
2870	-3.56219e-05	-9.21247e-05	-0.00026799	-0.0141099	-0.00032807	0.00848454	-0.000373135	0.00930284	-0.0207576	-0.0131302	-0.00146341	-0.000366906	0.0182502	-0.0155249	0.00890124	0.00234347	-0.0112451	0.0191019	-0.0129574	-0.033534	-0.0180639	-0.0178862	-0.00719527	-0.0173672	-0.0266503	0.0242373	0.00888436	-0.0175004	0.0113576	-0.005296	-0.00133362	-0.00867502	-0.00165042	-0.0168819	0.018061	0.00264502	0.0115896	0.0141263	0.0255774	-0.00884371	0.00798973	-0.0222984	-0.00757823	0.00507683	-0.00237012	-0.0243508	-0.000711812	0.00932594	0.0124016
2884	-3.29919e-05	-6.36235e-05	-0.000150924	-0.00918284	-0.000242764	0.00369662	3.52126e-05	0.00648285	-0.0147045	-0.011975	-0.000484128	0.000205657	0.0242218	-0.00787176	0.0056828	0.00398401	-0.0165277	0.0219147	-0.007787	-0.0121161	-0.0195177	-0.0224042	-0.0102437	-0.00228382	-0.0167504	-0.00547962	-0.00156435	-0.0151411	0.00906479	-0.00242711	-0.00851097	-0.00420821	-0.00239807	-0.0131754	-0.00482244	-0.0157819	0.00486492	-0.0100706	0.00901049	0.00451239	0.0107802	-0.012754	0.00163954	-0.0122371	-0.0216123	0.00256529	0.012478	-0.00648439	-0.00665993
2929	5.07509e-05	9.39781e-05	6.59774e-05	0.00365364	0.000271116	0.00127652	4.14698e-05	0.00423001	-0.00574991	0.00929658	0.00016031	0.00175387	0.00301972	0.00322182	-0.00667784	0.000190014	0.0347693	-0.017751	0.000558653	-0.00969798	0.0298309	0.00105795	0.0148572	0.017844	-0.000229959	0.0111625	0.0120359	0.0531616	-0.000498613	0.00777166	-0.0454029	-0.0485829	-0.00406922	-0.00512592	0.00639352	0.0932804	-0.00638323	-0.0147071	-0.0118982	-0.00219579	0.0248144	-0.0176067	-0.0154092	-0.0130795	0.0163269	0.0126727	0.0236848	0.0128362	0.0114297
2950	2.47823e-05	-4.24067e-06	4.40869e-05	0.0131224	0.000372328	-0.00985042	-0.000272809	-0.0148794	0.0142721	0.0176947	0.000219895	-4.05236e-05	-0.0239937	0.0147166	-0.0201603	-0.00748603	0.0104331	-0.0273232	-0.00648068	-0.00468207	0.00783447	0.0230426	0.0164769	0.00374144	0.000209877	0.0120883	-0.005743	0.00939216	-0.0224871	0.000542661	0.0211001	0.0231533	-0.00301179	-0.00561513	0.0238085	0.00115094	-0.0248521	0.0179221	-0.0170341	-0.0102039	-0.00229972	-0.00693662	-0.00932379	-0.00582183	-0.000979984	-0.0183942	-0.0162695	-0.0105107	-0.0169714
2877	-7.0858e-06	6.75266e-06	-0.000139831	1.25481e-05	0.000203894	0.00676037	5.59021e-05	0.00424158	0.00517111	0.00372043	0.000861593	0.000326467	-0.0238396	0.0117716	0.00517317	-1.1291e-05	-0.00701952	-0.0149903	-0.00475933	0.0124921	0.00500085	0.019731	0.00761772	-0.00253211	0.0198326	-0.0116946	0.0174305	0.00659124	0.00774734	-0.00286299	0.0109489	0.036345	-0.00155242	0.0461125	-0.00545371	-0.0286471	-0.0053017	0.0160996	-0.0402759	0.0175007	0.0201654	0.0413777	-0.00214164	0.00311569	0.00482805	-0.00356464	-0.0119	0.0100175	0.00208542
2880	-8.20728e-06	-8.9989e-05	-0.000323908	-0.00188394	4.66761e-05	0.000533803	-0.000417647	-0.00316279	-0.00729356	0.00221669	-0.000853402	-0.000792386	-0.00735434	0.00310721	-0.00190962	-0.00603554	-0.00585076	-0.0027773	-0.0156619	-0.00971516	0.00838995	-0.0101237	0.00844798	-0.00523128	-0.00106855	-0.00228683	0.00506393	-0.013597	0.00155151	-0.0170032	0.0100197	0.00524232	-0.00141081	-0.0271282	0.00736227	-0.00990271	-0.000338223	-0.014649	-0.00303524	-0.0027791	0.00197719	-9.07203e-05	-0.00959303	-0.00276826	-0.00113066	-0.0290157	-0.0262054	-0.000670092	-0.00200137
2998	-3.98272e-05	-9.52008e-05	-0.000346497	-0.00587773	-0.000203518	-0.00142251	-0.000440028	-0.00465008	-0.00143943	-0.00875314	-0.000450168	-0.000968003	-0.0112817	-0.00722757	-0.000626365	-0.00235276	-0.0290542	0.0124557	-0.0102799	0.0243539	-0.0236186	-0.0141277	-0.00686448	-0.0168723	-0.0202588	-0.0066535	-0.000302542	-0.0339979	-0.00583497	0.00565539	0.000649789	-0.0091577	-0.00184073	0.00388882	-0.0174882	-0.0198584	0.00578692	-0.015493	-0.0168657	-0.0084017	0.016165	-0.00935408	0.0630437	0.0234229	-0.0035682	-0.025243	-0.0292365	0.00325088	0.00265562
2874	-1.14744e-05	-8.77329e-05	-0.000287832	0.0119272	0.000170426	-0.019305	-0.000340236	-0.0174032	0.00187975	0.0120687	0.000117333	-0.00165686	-0.0187316	0.00586847	-0.0164862	-0.0199282	-0.00802628	-0.018956	-0.0153499	0.00311197	0.00308378	0.0126453	0.0111882	0.00638636	0.00527578	-0.0140217	-0.0127598	-0.0123366	-0.0085009	0.00376272	-0.0537746	-0.0614705	-0.0022811	-0.0145561	-0.00791021	-0.00981829	-0.019219	-0.0136798	-0.0114116	-0.0129374	-0.0118137	-0.00463106	0.00289579	-0.0143297	-0.0185871	-0.0227876	-0.0294981	-0.0085931	-0.029942
2890	2.01512e-05	-6.96962e-06	-2.41511e-05	-0.00273582	8.04944e-05	-0.00700991	-4.73159e-05	-0.00569432	-0.021953	-0.00442983	-0.000836464	-0.00018548	0.014047	-0.0140238	-0.00271423	-0.00169441	0.0447815	-0.0114246	-0.00779202	-0.0132935	0.00425105	-0.00879929	0.000403036	0.00206289	-0.0136349	-0.00522628	-0.00489651	-0.00529126	-0.00360386	-0.00146239	-0.00109849	-0.00284485	-0.00294162	-0.0107569	0.00661471	0.036281	-0.012725	0.0289908	0.000154518	0.00216354	-0.00437356	-0.0219747	-0.0262343	-0.0129077	-0.0267926	0.0141866	0.0309063	-0.0113017	-0.0198559
2885	6.56285e-05	5.75264e-05	3.67851e-05	0.000963946	0.000208623	0.0016635	2.58783e-05	0.00533669	-0.00413104	0.00555068	8.99497e-05	0.0014199	-0.00541469	-0.00409731	-0.00527198	-0.00140101	0.0291232	-0.0183932	-0.00589386	-0.00963223	0.0071037	0.00983779	0.0240781	-4.09138e-05	-0.0169821	0.00926428	0.018225	0.0396484	-0.00581343	0.0248676	-0.0430568	-0.0483526	-0.00466542	0.00529927	0.00841927	0.071437	-0.0176065	0.00284213	-0.000836038	-0.0063405	0.0114499	-0.0131355	-0.0197332	-0.0151919	0.0341199	0.00201063	0.0284645	0.0270233	0.0155716
2900	-1.9465e-05	-5.44481e-05	-0.000179108	-0.0211614	-0.000535264	0.0145712	-0.000353576	0.0152567	-0.0192431	-0.0226048	-0.000646828	0.00026157	0.0334804	-0.021067	0.0205356	0.0109273	-0.0272858	0.0361616	-0.0117806	-0.000193843	-0.026178	-0.0256047	-0.0239135	-0.0198246	-0.0178117	0.00895159	0.00704395	-0.0215539	0.0156797	0.0199747	-0.0155595	-0.0142915	-0.00250385	-0.0174169	0.0065926	-0.0241203	0.0118541	-0.0159778	-0.00012217	0.00222231	0.0171254	-0.0145698	-0.0060375	-0.0071238	-0.0274411	-0.0141632	0.0166938	0.00907341	0.000783056
2891	2.14775e-06	-1.27843e-05	-0.000229963	-0.00375907	-0.000116247	0.0082443	-0.000157531	0.00560908	5.96366e-05	-0.0080173	-0.00039948	0.000211512	0.00995498	-0.00507046	0.00256827	0.00144194	-0.0123577	0.00444906	-0.0121194	-0.00945612	-0.00739658	-0.0144177	0.00697405	-0.013533	-0.00288859	-0.00143017	0.00662942	-0.0236988	0.012231	0.00200277	-0.00690373	-0.0102047	-0.00282674	-0.0192689	0.0107369	-0.00507796	0.00907294	-0.00768788	-0.00595209	-0.019582	0.00901419	-0.00245676	-0.0090814	-0.00184162	-0.0284633	-0.0113738	0.0108075	0.00278598	0.01541
2898	-2.84296e-05	-5.32629e-05	0.000106525	-0.0103242	-8.08764e-05	0.00868116	2.02155e-05	0.0112547	-0.0189567	-0.0132514	0.000582679	-5.22046e-05	0.00993652	-0.0139362	0.0050073	0.0031657	0.0166387	0.000268494	0.0160644	0.0274236	-0.013947	-0.00495084	-0.00594307	-0.0122443	-0.0212277	0.0116048	0.0137614	0.0338118	-0.000121854	0.0014587	0.00522478	0.01037	0.00323623	0.023621	0.00227713	0.0264008	-0.00520722	-0.00152362	-0.000566866	0.0218968	0.0236712	-0.0222022	0.0110689	0.0104081	0.00745715	0.0165408	0.0244496	0.000928609	-0.00996944
2901	7.68261e-05	0.000118123	0.000394455	0.00843265	0.000390862	-0.00302327	-0.000169581	-0.00341466	0.00501101	0.0109396	0.00100011	0.00185771	-0.0136888	0.0116047	-0.0174864	-0.0098078	0.0301625	-0.0207887	-0.00761364	-0.0066657	0.0168829	0.0128409	0.0168922	-0.00161772	-0.013695	0.0167445	0.00689399	0.0132384	-0.0188606	-0.0153217	0.0132014	0.0111763	-0.00249342	-0.00140524	0.00685987	0.00842549	-0.0219465	-0.0105736	-0.00056789	-0.0111059	-0.0146088	-0.0130592	-0.0224697	0.00106059	0.014782	-0.0039631	0.0499598	-0.00583512	0.00849588
2881	-1.12957e-05	-4.82205e-05	-0.000189867	-0.00115482	-7.77394e-05	-0.0058911	-0.00036747	-0.00314931	-0.00762062	-0.00178689	-0.000961884	-0.000600892	0.000658661	-0.00238012	-0.00222423	-0.00137617	-0.00341654	0.00420036	-0.00988618	-0.0124509	-0.00407133	0.000818777	-0.00260834	-0.000955112	0.00456431	0.0280885	-0.0071945	-0.0130974	-0.000549733	0.00861216	0.00804526	-0.00126198	-0.00213633	-0.0202367	0.00464237	0.00355964	0.00598582	-0.00544347	0.00678991	-0.00444083	-0.0135027	0.00468453	-0.00831797	-0.00762112	-0.0106751	-0.0289666	-0.00460417	-0.000216412	-0.00262671
2873	4.82439e-07	-1.85295e-05	9.28585e-05	-0.0116199	-0.000518782	-0.00944909	0.000360826	-0.00301288	-0.030295	-0.019971	-0.000680702	-0.000219225	0.0539319	-0.026215	0.00485493	-0.00842207	-0.0207294	0.0384322	0.00190607	-0.0247496	-0.031478	-0.0385352	-0.0253828	-0.00572061	-0.0388329	-0.021739	-0.0274561	-0.0170506	0.0108962	0.00264723	-0.0315717	-0.0307682	-0.00317817	-0.0156516	-0.0209346	-0.0234777	0.00817331	-0.01504	0.0425925	-0.0240574	-0.0107086	-0.0377324	-0.0113301	-0.0164232	-0.0498763	0.026232	0.0340589	-0.0398848	-0.016984
2897	-0.000105381	-0.000161783	-0.000267515	-0.028405	-0.000529155	0.0120492	-0.000247632	0.00919277	-0.0262549	-0.0264058	-0.000506172	-0.00176056	-0.0214913	-0.0238561	0.02219	0.0113612	-0.0402965	0.00823454	-0.00340713	0.0907754	-0.0334676	-3.8442e-05	-0.0348299	-0.0269348	0.0110049	-0.00290612	0.0062925	-0.0199371	0.0112149	-0.0178406	-0.0119766	0.00392309	-0.00256447	0.00844163	0.00136801	-0.0204357	0.0160201	0.00724053	-0.0338629	0.0405447	0.0277429	0.0211363	0.0898937	0.106055	-0.00417174	-0.00556043	-0.0257462	0.0268264	-3.87013e-05
2869	3.01646e-05	5.05804e-05	6.91383e-05	0.00490153	0.000264792	0.00888404	1.68397e-05	0.00484675	0.0108218	0.0131547	0.000917219	0.00123138	-0.0172791	0.0187479	0.00396366	0.0037063	0.0119143	-0.0137373	-0.00465911	0.0147117	0.0193892	0.0198101	0.0106657	0.000581824	0.00171011	0.00565639	0.0183974	0.0258221	-0.00220093	-0.00200952	0.0252742	0.033053	-0.000918911	0.00843005	0.00117755	0.00797711	-0.010395	-0.00935692	-0.0203749	0.00408191	0.011454	0.00606007	-0.00714292	0.00906138	0.0194886	1.0312e-05	-0.00316554	0.0240342	0.00756539
2871	1.48705e-05	3.0362e-05	7.71256e-05	0.000591192	0.000216156	0.00996185	-2.31247e-05	0.0101471	-0.00520785	0.0116375	0.000620055	0.00120329	-0.0112945	0.00751579	-0.00132955	0.00496391	0.0324316	-0.0143456	-0.00180547	0.0101856	0.0186866	0.0149886	0.0108442	-0.00438222	0.00848884	0.0106602	0.0217839	0.0325392	0.0033894	-0.00980936	0.022644	0.016899	-0.00165266	0.0181744	0.0201581	0.023323	-0.00492329	-0.01044	-0.022043	0.00502241	0.0124811	0.0199959	-0.0115369	-0.00478065	0.0130965	0.0100336	0.0445353	0.0260347	0.000464676
2895	2.7146e-05	5.21684e-05	-9.55809e-06	0.00649012	0.000382265	0.00246096	-6.9516e-05	0.00364357	-0.00284897	0.0125251	0.000713717	0.00113467	-0.0109398	0.0149051	-0.00150333	0.00027709	0.0137623	-0.0067933	-0.000602359	0.00898845	0.0155707	0.0168316	0.0175738	0.00602804	-0.00605433	0.00428601	0.0138879	0.0458942	-0.00909199	-0.0107438	0.0272767	0.027434	6.66082e-06	0.00383237	0.000478661	0.0243766	-0.0143951	0.0110542	-0.025332	0.00633785	-0.0107619	0.0109657	-0.0146862	-0.00105943	0.0179868	-0.00337832	-0.0084847	0.0180377	0.00174718
2887	2.83203e-05	6.51875e-05	0.000161908	0.00465691	0.000293331	0.00179406	6.61294e-05	-9.51897e-06	0.000318057	0.00931362	0.000485449	0.000638182	-0.0146159	0.0101409	-0.0124562	-0.00103249	0.0294995	-0.0245676	0.0100642	0.00216428	0.0159366	0.023179	0.0178963	-0.000864646	0.00858581	0.0107408	0.0194383	0.0164939	-0.0021624	0.00409639	-0.0377841	-0.0318044	-0.00621743	0.0109931	0.0129692	0.041098	-0.0135854	0.0291311	-0.02413	-0.00153646	0.0158427	-0.0110187	-0.0223029	-0.00355962	0.0215574	0.00990145	0.0129876	0.0121868	-0.000526159
2879	8.99759e-06	4.59202e-05	5.4688e-05	0.0021753	0.000285055	0.00559714	5.94751e-05	0.00317381	-0.00129105	0.00853824	0.00110389	0.000636699	-0.0161898	0.0135859	0.000204372	0.00709901	-0.00116907	-0.0170897	-0.00326569	0.0250953	0.00751975	0.0157116	0.0150554	0.0010431	-0.00457231	-0.00636269	0.0153013	0.0399518	0.000297886	-0.00425359	0.0216929	0.0296975	0.000477264	0.0206188	-0.00780428	-0.00444948	-0.00117038	-0.00867972	-0.0315847	0.0125312	0.0097288	0.0188353	-0.00615079	-0.00347387	0.0219406	-0.0105321	-0.00789365	0.0220896	-0.00441769
2889	-2.82309e-05	-8.40781e-05	-0.000202637	-0.00147483	-0.000145366	-0.00398054	-0.000397216	-0.00226105	-0.00602324	-0.00163123	-0.000897214	-0.00105234	0.0039466	-0.00193992	-0.0016165	-0.00126851	-0.0148798	0.0137777	-0.0140633	-0.015764	-0.00455749	-0.00568651	-0.00462708	-0.00402166	-0.00694295	0.0235397	-0.00580402	-0.00909359	0.00028033	-0.00789155	0.00685073	-0.00163278	-0.00222199	-0.0222589	0.00992451	-0.000727696	0.000234627	0.00124419	0.0159076	-0.00741257	-0.00443475	-0.0177126	-0.00177816	-0.00529165	-0.00486674	-0.0288143	-0.0204055	0.000467989	0.000224947
2875	-2.40683e-05	-6.10989e-05	-0.000221002	-0.00312672	3.11644e-05	0.00596883	-0.000315407	0.00247791	-0.00512145	0.00437485	-0.000207933	-0.000734561	-0.0199257	-0.0022437	-0.00342046	0.00208854	0.00104545	-0.0131619	-0.0165189	-0.00314208	0.00151737	0.0143697	0.00281946	-0.0166878	-0.00567774	0.0271482	0.010731	-0.00172055	0.000771161	-0.00621148	0.0110702	0.00922276	-0.00285161	-0.00715962	0.0606911	-0.000117997	-0.0101146	0.0199437	-0.00941143	-0.00798021	0.0113518	0.0118257	-0.00591314	0.00423786	0.00461772	-0.026008	-0.0110411	0.0107666	-0.00448438
2886	-1.12573e-05	-5.54438e-05	-0.000236813	0.00294889	0.000295998	0.00590984	-0.000240148	0.000887836	0.00107703	0.0103666	-0.000163227	-0.000145866	-0.0267073	0.00749704	-0.0102675	-0.000769622	-0.000385545	-0.0223502	-0.0135966	0.00139578	0.00993724	0.0175708	0.0179242	-0.00570059	-0.00522872	0.0368749	0.020062	0.00603001	-0.0111857	-0.0139323	0.0240219	0.0233966	0.000702264	-0.00626384	0.101678	0.00884695	-0.0164544	0.037475	-0.0144207	0.000198242	0.0118619	-0.000925716	-0.016811	0.00832743	0.00438499	-0.0233664	-0.0204806	0.0139866	0.000208747
2872	-8.46203e-05	-0.000135542	-0.000147641	-0.0135589	-3.1278e-05	0.00689711	-0.000149844	0.00106326	-0.016368	-0.0115776	0.00015333	-0.00197064	-0.0164201	-0.0155807	0.00454323	-0.00117986	-0.0233577	-0.00302489	0.0127576	0.0626903	-0.0146815	-0.00635918	-0.0206854	-0.0171501	-0.0188638	-0.0110839	0.00598185	-0.00421746	-0.0073765	-0.0201852	0.00715058	0.013482	-0.00226062	-0.00159974	-0.00620372	-0.020018	0.0190542	-0.00827	-0.0171498	0.031949	0.00644721	-0.00754103	0.0632637	0.102912	-0.00637216	-0.0116605	-0.0188321	-0.00984936	-0.0210181
3012	-5.60967e-05	-0.000137345	-9.18088e-05	-0.016846	-0.00039925	0.00232657	-0.000289621	0.000195476	-0.024397	-0.0181354	-0.000235502	-0.0015462	-0.0232379	-0.0231561	0.00893745	0.00271128	-0.0298303	-0.00453313	0.0212602	0.0462134	-0.0267998	-0.022009	-0.0246206	-0.0194943	-0.00179725	-0.0108488	0.00270793	-0.0264242	0.00209324	-0.00952024	-0.0057153	-0.00190303	-0.0020499	0.0113093	-0.00729358	-0.0103359	0.0106919	0.0158683	-0.0284718	0.0277226	0.0306243	-0.0170412	0.0697456	0.0597781	-0.0040538	-0.0106047	-0.0290209	0.0223526	0.0061101
2858	-1.3248e-05	-1.20568e-05	-0.000144263	-0.00210989	1.41507e-05	0.00243851	-0.000184524	0.00103855	0.00241722	0.00368321	-3.49017e-05	-0.000334202	-0.0250486	0.0063078	-0.0055153	0.00311152	-0.0068502	-0.00968758	-0.00803051	0.00932549	-0.00455336	0.00374952	0.00180362	-0.00709515	0.0213259	0.0226405	0.00725355	-0.00107648	-0.00489306	-0.00991979	0.0143275	0.0186896	-0.00580549	0.00293159	0.0540901	-0.00126531	-0.00571276	0.0341975	-0.0198433	0.00273868	0.0154429	0.0204636	-0.0197551	0.0173158	-0.00625693	-0.0194493	-0.0149437	0.0163307	-0.00293267
2847	3.59519e-05	0.000141908	0.000389934	-0.00598131	-0.000111427	0.00778332	0.000325307	0.00854826	-0.00359525	-0.000613926	0.001967	0.00146593	-0.00437357	-0.00436721	0.00185997	0.00387812	0.0171042	-0.00899187	0.0140639	0.0155152	0.000388749	0.00863197	-0.000936169	-0.0162409	0.0103512	0.014895	0.0122784	0.0387737	0.00115475	0.0219293	-0.0277904	-0.0228408	-0.0026941	0.0627752	0.0236578	0.0157212	-0.00565802	0.0214945	-0.0205744	0.0109751	0.0191445	-0.00622392	-0.0185805	-0.00897146	0.0263683	0.0378377	0.0263397	0.0253589	0.00414474
3011	-6.58813e-05	-9.69254e-05	-0.000123801	-0.00244395	0.000284855	0.0192056	-0.000197621	0.0111562	-0.00439235	-0.00110594	0.000753299	-0.000110589	-0.0133209	0.000308199	0.00660596	0.012598	-0.00197708	-0.0148173	0.00568863	0.0423219	0.0106761	0.0232657	0.00915312	-0.00556991	0.000970248	-0.00226395	0.0361592	0.00969945	0.00626609	-0.0138777	0.0253122	0.0359037	-0.00259562	-0.00551784	0.00883965	-0.0116819	-0.0109703	-0.00493469	-0.0333563	0.0228616	0.0277014	0.0527229	-0.00473674	0.00286474	0.00819826	-0.00277041	-0.00329555	0.00582227	-0.00200303
2848	-8.14549e-05	-9.47356e-05	-0.000196948	-0.0106188	-0.000151872	0.00676641	-0.000146251	0.00724573	-0.0284611	-0.0196639	-0.000715607	-0.000458008	0.0327183	-0.0195778	0.0093612	0.00459485	-0.0141587	0.0173843	-0.00542303	0.00259034	-0.00954161	-0.0178598	-0.0112265	-0.00576866	-0.0272194	-0.013912	0.0182817	-0.00822062	0.0160878	-0.00569607	-0.001673	0.00263882	-0.00223618	-0.00928673	-0.00111097	-0.025589	-0.000105299	-0.00989103	0.0111457	0.00926423	0.0047927	-0.00957002	-0.0157387	-0.00277364	-0.0295704	0.00631606	0.00092089	-0.0206361	-0.00517977
2866	-8.90775e-05	-0.000131429	-0.000187436	-0.0297032	-0.000677312	0.0273263	6.31203e-05	0.0281393	-0.0309183	-0.0320759	-0.000527725	0.000140723	0.0361498	-0.0295191	0.0293439	0.022166	-0.0262501	0.031533	-0.0136161	-0.010176	-0.0320938	-0.0235872	-0.0331452	-0.0361556	-0.0240215	0.0054509	0.0216721	-0.0185297	0.0303993	-0.00928989	-0.017513	-0.0169589	-0.0022038	-0.0101858	0.00802829	-0.026085	0.0236964	-0.0131491	0.0278068	0.0211243	0.0149415	-0.00875197	0.00120672	-0.00208471	-0.0030505	-0.00195242	0.0327752	0.0184073	0.0181373
2846	-3.32113e-05	-0.000101653	-0.000231679	2.24042e-05	-0.000113774	-0.00714876	-0.000357266	-0.00760829	-0.00743773	-0.00336543	-0.00112461	-0.00150106	0.0132682	-0.00316721	-0.002036	-0.00688775	-0.0114001	0.0119657	-0.00883261	-0.0131441	-0.00185353	-0.00495921	-0.0066488	0.00117612	0.00596385	0.00715106	-0.0102908	-0.0191737	0.00264616	-0.00946793	0.00170514	-0.00874275	-0.00335575	-0.0208485	0.00699038	-0.0114478	0.00180364	-0.00267154	0.0172385	-0.010173	-0.00557457	0.00689095	0.000810825	-0.00839073	-0.0196783	-0.0240625	-0.02151	-0.0113995	-0.00740552
2836	-2.59734e-05	-6.50924e-05	-0.000235104	-0.0121896	-0.000381874	0.0036857	-0.00027737	0.00881797	-0.0227891	-0.0163812	-0.00103384	-0.000428632	0.0440061	-0.0156109	0.0139415	0.00259172	-0.0163641	0.03112	-0.0107518	-0.0303927	-0.0188548	-0.0334808	-0.0125239	-0.00495143	-0.0314577	-0.00595295	-0.00144011	-0.00950894	0.0141794	-0.00862827	-0.0111795	-0.0123759	-0.00161856	-0.0144771	0.000897806	-0.00933988	0.0116467	-0.015546	0.0301883	-0.00657057	0.00428708	-0.0215947	-0.014379	-0.00422222	-0.0145027	-0.000412609	0.00596634	-0.0162258	0.0102651
2844	-3.01413e-05	-6.88707e-05	-0.000259703	0.00653624	6.31125e-05	0.000852402	-0.000369448	-0.000657003	0.0141952	0.00641666	-0.000474707	-0.000911027	-0.00544966	0.0134168	0.00281508	-0.00241642	-0.0113448	0.000663221	-0.00944562	0.000668668	0.003467	0.00781299	0.00291574	-0.000685524	0.0203249	0.000518835	0.00576047	-0.0120536	-0.00384509	-0.0111601	0.0138919	0.00797758	0.0111503	-0.00188685	0.00225449	-0.00880953	0.00177978	-0.00306765	-0.00469991	-0.000921308	-0.0023393	0.0238369	0.000817831	-0.000307078	0.00225129	-0.0104243	-0.0205151	-0.00382003	0.001535
2830	-1.89177e-05	-3.77037e-05	3.79622e-05	-0.0158361	-0.000218823	0.0188819	0.000182552	0.0199238	-0.00644209	-0.00775721	-0.000145469	0.000269805	-0.00612101	-0.0162016	0.023046	0.0221375	0.00380208	0.00991704	-0.0054884	0.0071276	-0.00363459	-0.000711117	-0.0090687	-0.0222601	-0.011647	0.000752924	0.009692	0.00020708	0.0274195	0.00809724	-0.00265551	-0.00519831	-0.00187158	0.00533771	0.0170911	0.00105854	0.033901	0.0714395	-0.00682989	0.0422912	0.0150722	0.00155772	-0.00854974	-0.00386711	0.0148692	0.00963464	0.0173653	0.021604	0.0200894
2862	-7.66216e-05	-0.000105191	-0.000195529	-0.0304523	-0.000520236	0.0303251	-0.000349325	0.02361	-0.0162738	-0.0273381	2.26008e-05	-0.000950651	-0.024317	-0.0242893	0.0308887	0.0295817	-0.049201	0.00836998	0.00239349	0.0372004	-0.0314962	-0.0161169	-0.0322181	-0.0422383	0.00828015	0.0230426	0.0416996	-0.0353819	0.0108475	-0.00296699	-0.00361843	0.00923479	-0.000609614	0.0408541	0.0219508	-0.00908159	0.0330613	-0.0150105	-0.0380839	0.0306839	0.0512038	0.00204963	0.0456945	0.0519117	0.029473	-0.00806321	-0.0191284	0.040838	0.0432244
3002	-1.07575e-05	-3.94488e-05	-0.000172388	-0.00562809	-7.64871e-05	0.00655924	-0.000286298	0.00202721	-0.0110839	-0.00867657	-0.000266733	-3.52535e-05	-0.00882731	-0.00859222	0.00331813	0.0119624	0.00644491	-0.0134127	-0.00338407	0.0134348	0.00225725	0.00956437	-0.0135793	-0.00216514	0.0145577	0.0148425	0.00170152	-0.0111701	0.0092135	-0.00833358	-0.000784063	-0.00753142	0.0279108	0.0126275	0.0104939	0.0177831	-0.00588579	0.112291	-0.0142892	-0.000788954	0.0165089	-0.00112484	-0.00363978	-0.0129261	-0.00920319	0.010487	0.00346415	0.00865482	0.00577406
2817	1.41779e-05	7.20623e-05	6.54499e-05	-0.00651865	-3.12644e-05	0.00501648	0.000103265	0.00782426	-0.012941	-0.00223212	-0.000245664	-0.000105662	0.00533836	-0.0114159	-0.000313128	0.00709113	0.00884024	-0.00344999	-0.00512619	-0.0164486	0.0105697	0.00595797	-0.00737682	-0.00843248	0.00102314	0.00629736	0.0120265	0.00934976	0.00884228	0.00660796	-0.0541529	-0.0627164	-0.0182321	-0.00235031	0.021172	0.0492872	-0.0024053	0.0160788	-0.0032246	0.00906019	0.00449702	-0.0110713	-0.0213003	-0.00692583	-0.00105378	-0.00306223	0.00265792	0.00279313	0.00657147
2865	1.36325e-05	3.06491e-05	-1.67011e-05	-0.0105235	-0.000237178	0.00525269	0.000183134	0.00689808	-0.0185007	-0.00938301	-0.000371248	-0.000233041	0.0187858	-0.010449	0.0044594	0.00686699	0.0227786	-0.00333922	-0.00618042	-0.0258956	0.00239261	-0.0161732	-0.00678467	-0.00537916	-0.0153921	0.034556	4.65108e-05	-0.00438437	0.00598514	-0.0118829	0.00709528	-0.0159146	-0.00268702	-0.00645978	0.0317795	0.0424407	-0.000485349	0.00667781	0.0184656	-0.0113234	0.0114701	-0.0250409	-0.0211025	0.00115039	-0.00812153	0.0150474	0.00287199	-0.00361564	0.00273204
2810	-8.57746e-05	-5.94144e-05	-0.000297598	-0.0411891	-0.000855052	0.0375456	-0.000346179	0.0338559	-0.0264949	-0.0367581	-7.67371e-05	0.000299255	-0.0121478	-0.0301725	0.0363048	0.0411244	-0.0255382	0.0208073	-0.00239485	0.0217243	-0.0380279	0.0154434	-0.0503095	-0.0380028	0.0573951	0.0154489	0.0348519	-0.0233971	0.0411445	-0.0135104	-0.0257103	0.00901529	-0.00256427	0.00185264	0.0182474	-0.0310288	0.0384221	0.00527449	-0.0283684	0.0731256	0.0297203	0.0282713	0.013559	-0.00100855	0.000637351	-0.00914718	-0.00871819	0.0571456	0.0232609
2838	7.36305e-05	0.000119129	0.000155487	0.00307143	-6.4309e-05	-0.00628096	4.73598e-05	-0.00314435	-0.00326883	0.00288598	0.000475626	0.000229651	0.0107279	-0.0116499	-0.00495449	-0.0142433	0.00958992	-0.00260081	-0.00297952	-0.0320953	-0.0050607	-0.00731745	0.000275751	-0.00368102	-0.00830903	-0.00181796	-0.00122204	0.00882275	-0.00185036	-0.0120088	-0.0518679	-0.0590152	0.00155353	-0.00355598	-0.00580234	0.0143845	-0.00982715	-0.0141729	0.0143838	-0.00864786	-0.0122225	-0.00734421	-0.00733267	-0.00173518	-0.00450232	0.0146649	0.0425338	-0.0148365	8.51206e-06
2868	6.5446e-05	0.000132331	0.000227149	-0.00195225	3.80297e-05	0.00635907	0.000182649	0.00831236	-0.00193936	0.00443581	0.000627985	0.00127888	-0.0102948	0.00121825	0.00324791	0.00252821	0.0396488	-0.0114	0.0133661	-0.00160122	-0.00153786	-0.00776352	0.00683784	-0.00379844	-0.00928923	0.00732294	0.00373101	0.0358031	-0.00677643	-0.00569178	0.0189974	0.0130424	0.0210334	0.0258606	-0.00313213	0.0235311	-0.0127999	-0.00688185	-0.00237671	-0.00157827	-0.000341085	-0.0182989	-0.0129413	0.00291299	0.0477219	0.0298432	0.0328568	-0.000799043	-0.00793635
2837	-3.95975e-05	-9.18348e-05	-0.000171581	-0.0123231	-0.000455279	-0.00625339	-0.000245328	0.00273053	-0.0341764	-0.0196517	-0.0014603	-0.000473006	0.0629733	-0.0247387	0.00782187	-0.00457851	-0.0225078	0.0363142	-0.014956	-0.0406035	-0.0234351	-0.0422345	-0.0186341	-0.00124361	-0.0504486	-0.0194909	-0.0178866	-0.011076	0.00618514	-0.0112865	-0.0229941	-0.0233407	-0.00202474	-0.0175717	-0.00914584	-0.0238403	0.00790542	-0.0149721	0.0567238	-0.0124583	-0.0105899	-0.0398912	-0.0118428	-0.0103667	-0.0356556	0.00682663	0.00704759	-0.0210887	0.00346712
2860	3.63973e-05	2.66836e-05	-7.2592e-05	0.0118153	9.80974e-05	0.00243696	-7.76598e-05	-0.00292242	0.0273118	0.0094333	-0.000282096	0.000480415	-0.00055824	0.0081818	-0.00222441	1.48999e-05	0.01302	-0.00814394	0.000930951	-0.00932761	0.000221047	-0.0102852	0.00414308	-0.00311064	-0.01301	-0.00258869	0.00625417	-0.0137869	-0.00773265	-0.00417551	0.0283465	0.0147327	-0.00295639	-0.00409012	-0.00132178	0.00143362	0.00146202	-0.0164732	0.0052908	-0.0177794	-0.00142814	-0.0190845	-0.00532445	-0.00642524	0.013479	0.0279455	0.043706	-0.00646578	-0.0104983
3005	-0.000139918	-2.02992e-05	-4.65314e-05	-0.0358192	-0.000828205	0.0432619	0.000284723	0.0389626	-0.0234383	-0.0348329	0.000203021	0.000955903	0.0147858	-0.0297091	0.0403209	0.0355065	-0.0367859	0.029515	-0.00062253	0.00338188	-0.0331803	-0.0252095	-0.0396879	-0.0393778	-0.000662511	0.0168488	0.0262601	-0.0115876	0.0442984	-0.000472407	-0.0171236	-0.0109191	0.0339494	0.0424589	0.0342445	-0.0256905	0.0545665	0.0839522	0.00396462	0.0205557	0.0233778	-0.0107758	0.0373827	0.0131764	0.021991	-0.000361447	-0.00545513	0.0243217	0.0189484
2824	9.8567e-05	0.000321392	0.000978435	-0.0096898	-0.00011426	0.0249014	0.000996465	0.0173912	0.013437	-0.0100336	0.00178579	0.00304761	0.00444145	-0.00124945	0.0182589	0.0266588	0.000107826	0.00975135	0.154925	0.0417725	-0.0142525	-0.000392064	-0.015708	-0.0166662	0.0187945	0.0145507	0.0234491	0.0261965	0.0325141	-0.0010858	0.012949	0.00976218	-0.00243055	0.00723747	0.0141808	-0.0116814	0.0068488	-0.00888206	-0.0228013	0.0124078	0.0207502	0.00487116	-0.00769913	0.0058839	0.0370101	0.0712392	0.0483638	0.0141503	0.000939895
2843	1.43468e-05	1.26031e-05	-2.43579e-05	-0.0131931	-0.000260013	0.0179087	-0.000125644	0.0142403	-0.00878283	-0.0103949	-0.000730584	0.000903517	0.00665675	-0.0129293	0.0124461	0.0131001	0.00329212	0.00567477	0.00435792	-0.000160654	-0.0051574	-0.0136263	-0.00722367	-0.0158676	-0.0109627	0.0145845	0.0165319	-0.0129061	0.0173256	0.00389092	0.00726047	-0.00849634	-0.00263628	-0.0071448	0.0219676	0.0133923	0.011107	0.00990551	0.0102717	0.00226583	0.0247821	-0.0295028	-0.0191327	-0.00324489	0.00505205	0.0313504	0.0252147	0.0237142	0.0138346
2855	-2.82027e-05	-2.36782e-05	-0.000263914	0.00518163	0.000230585	0.0134568	-0.000253475	0.00499604	0.00559791	0.0094813	-0.000302116	0.000298637	-0.00516204	0.0118004	0.00318508	0.00679816	-0.0240165	-0.0153911	-0.00973533	0.00611465	0.0100466	-0.0157696	0.0191468	0.00201195	-0.000431669	0.0229583	0.0267917	0.021153	0.0116259	-0.0204049	0.013716	0.0106075	-0.00275705	0.0942204	0.00788539	0.0138527	0.00977839	-0.0140394	-0.00338836	-0.0310879	0.0442282	-0.0035075	0.00148996	0.00197072	0.0571127	-0.0304989	-0.00291852	0.0224354	0.0387904
2832	-0.00011786	-2.21812e-05	-0.000108535	-0.0303156	-0.00070845	0.029431	1.11255e-05	0.0261258	-0.0316523	-0.0280942	-4.33157e-05	0.000320058	0.00492432	-0.0226961	0.0322353	0.0224444	-0.0371082	0.0215888	-0.00672085	0.0197509	-0.0244499	-0.0131015	-0.0314877	-0.0275964	0.0154688	0.00993585	0.0185106	0.00731181	0.0403676	-0.00299895	-0.0196968	-0.0134483	-0.00176602	0.0253134	0.0280692	-0.0281548	0.0231674	0.0239213	-0.00121686	0.0341471	0.0181588	0.00780824	0.00251795	0.00198045	0.0118698	-0.00190034	-0.00470955	0.00797854	0.0172956
2857	0.000198682	0.000355264	0.00114515	0.0100035	0.000290571	0.00434371	0.00131288	-0.00143999	0.0240017	0.0188867	0.00185183	0.00543253	-0.0105217	0.00182342	-0.00125186	-0.00445485	0.0482979	-0.012173	0.0616716	0.0125479	0.0118905	0.0164881	0.0113962	-0.00112955	-0.00610919	0.00480822	0.020229	0.0481539	-0.00157504	-0.00439184	-0.0309622	-0.0363185	-0.0022033	0.0120341	0.000580437	0.00323127	-0.0217961	-0.00961526	-0.00907489	-0.0174837	-0.0216637	0.000601044	-0.0115751	-0.00353817	0.0280053	0.0650376	0.0647263	0.00520308	-0.00232401
2861	-0.000136935	2.03256e-05	4.32585e-05	-0.0215527	-0.000469188	0.0369931	2.94661e-05	0.0327955	0.00417211	-0.0152764	0.000869904	0.0015145	0.00639927	-0.00712696	0.0351546	0.0260361	-0.0327366	0.0206738	-0.00293789	0.00314427	-0.0123131	0.0105938	-0.0297593	-0.0314291	0.0205543	0.0193802	0.0195407	-0.0366001	0.0386453	0.0084337	-0.0132639	-0.00781002	-0.00290236	0.045257	0.0187017	-0.0354536	0.0449333	-0.00879393	-0.0183627	0.0163136	0.0220671	0.0435241	0.00492431	0.0150858	0.0122738	0.0283615	0.00784937	0.00996135	0.0180428
2835	-6.23543e-05	-0.000100596	-0.000345041	-0.0268485	-0.000793862	0.0159292	-0.00040237	0.0191234	-0.0227948	-0.0304904	-0.00113153	-0.000396163	0.0322518	-0.0281731	0.0340612	0.0155863	-0.0349862	0.044965	-0.0103291	-0.0118708	-0.0359731	-0.0434565	-0.0358311	-0.0241166	-0.0241122	0.00255774	-0.00475659	-0.0377237	0.0304245	-0.00479335	-0.0324025	-0.0313877	-0.00274839	-0.0151445	0.00115459	-0.0385585	0.0355751	-0.011418	0.0246932	0.00548123	0.0175061	-0.0399101	-0.00325783	-0.0190518	-0.0249965	-0.013456	-0.00903293	-0.00453165	0.0160452
2851	-7.07508e-05	-0.000133351	-0.000272128	-0.0248742	-0.000613428	0.0149673	-0.000250294	0.0202365	-0.0350505	-0.0284496	-0.00137859	-0.000438563	0.0571077	-0.0277327	0.0278833	0.0148409	-0.0278957	0.0435235	-0.00950365	-0.0112884	-0.0317595	-0.0479169	-0.0288118	-0.0145948	-0.0387	0.00844811	0.00930844	-0.0162452	0.0220657	-0.0117672	-0.0201933	-0.0188305	-0.00226283	-0.0162773	0.012682	-0.0157016	0.0226427	-0.0138749	0.0526572	0.00750273	0.0117166	-0.024297	-0.00467571	-0.00424142	-0.0199294	-0.00116664	0.00517316	0.00172272	0.0186495
3008	3.109e-05	-4.64477e-05	-1.89318e-05	-0.00228716	3.04456e-05	0.0118205	-0.000252544	0.00347026	0.00501907	0.00227931	0.00014757	-0.000200397	-0.0208401	0.00090298	0.00275394	0.00649302	0.000696324	-0.0116522	0.00696595	0.00822162	0.00878003	0.000162744	0.00919403	-0.00781742	0.00658972	0.00571729	0.023236	-0.0131053	0.0085806	-0.00169373	0.0141943	0.0147046	-0.00141984	-0.0199943	0.0223561	0.00735555	-0.00267659	0.012509	-0.0132609	-0.00907421	0.0220542	0.00781132	-0.0108434	0.00079009	0.0128812	-0.011065	-0.0189676	0.0118059	0.0116487
2859	2.35686e-05	2.56946e-05	9.27242e-05	0.00407036	0.000155196	-0.00302559	-1.278e-06	0.00156848	-0.00604255	0.0110845	0.000657701	0.000978374	-0.00667509	0.0082	-0.00533777	-0.00212958	0.0166916	-0.00657974	0.0137519	-0.00101376	0.0176325	0.00140958	0.00521164	0.0106367	0.00929712	0.00284368	0.00466792	0.0297217	-0.0106256	-0.0212333	0.022852	0.0115667	-0.00133422	0.000231218	0.00293154	0.0213909	-0.0105766	-0.00817708	-0.0121446	0.00632612	-5.62529e-05	0.0236191	-0.00453189	-0.00632009	0.00279749	0.00619912	0.0317301	0.00423927	-0.00749679
2813	-8.74454e-06	-8.32709e-05	-0.000178448	-0.0105313	-0.000490516	-0.00729471	-0.000211499	-0.00343951	-0.0144056	-0.0197328	-0.001507	-0.00053789	0.0473962	-0.0261416	-8.14291e-05	-0.0130446	-0.0174705	0.0289547	-0.000258818	-0.0214848	-0.036926	-0.0381946	-0.0183953	-0.0130581	-0.0356816	-0.0112256	-0.016403	-0.0274158	0.000116618	0.0081404	-0.0206371	-0.0160974	-0.00330272	-0.0179036	-0.00737692	-0.0190226	0.0114543	-0.0118434	0.0377255	-0.0236558	-0.0102342	-0.0337605	0.00530852	-0.0067643	-0.0325097	0.0166248	0.00112961	-0.0238521	-0.0150731
3009	1.4423e-05	-2.33425e-06	-1.96954e-05	0.0116378	0.000412745	-0.00545332	6.76997e-07	-0.0102883	-0.00015509	0.0183354	-0.000592238	-0.000318369	-0.0147745	0.0103812	-0.0113384	-0.0129099	0.0101616	-0.0200449	-0.00142834	0.016331	0.0197203	0.0309573	0.0120507	-0.00456631	-0.00878847	-0.00329147	0.00579233	-0.00074685	-0.0206382	-0.0191689	0.0222884	0.0193984	-0.00405171	0.0444154	0.0172461	0.017618	-0.0207646	-0.0113622	-0.00631696	-0.0142706	0.0188113	-0.00430114	0.00622302	-0.00657301	0.00806975	-0.0164686	-0.0135979	0.0197259	-0.0151681
3001	-3.63465e-05	-9.05718e-05	1.74517e-05	-0.0106011	-0.00022073	0.00385232	-1.18386e-05	-0.000317909	-0.0209704	-0.0132665	-0.00011144	-0.00146109	-0.0209163	-0.0184438	0.00110408	-0.00127635	-0.0196118	-0.00599154	0.01297	0.0377132	-0.0154099	-0.0128275	-0.0172117	-0.0176257	-0.00427926	-0.0125836	0.0100109	-0.0188678	-0.000619213	-0.0237986	0.00181042	0.00617743	-0.00218303	0.019509	-0.00784879	0.0032235	0.0015634	0.00310166	-0.0232736	0.0108141	0.0216547	-0.00664797	0.0371315	0.0430148	-0.00346492	-0.0024719	-0.00392324	0.0171403	0.00622415
2856	-9.1299e-05	-0.00010388	-0.000313989	-0.0513339	-0.00107607	0.0472363	-0.000368487	0.0499211	-0.0313977	-0.044622	-0.000919774	0.000541159	0.0187043	-0.0356028	0.0567061	0.0499959	-0.0381929	0.0509178	-0.0105543	-0.0051554	-0.0426979	-0.030687	-0.0523704	-0.0562298	0.00231483	0.0363001	0.0331359	-0.030622	0.0522721	-0.0114149	-0.0286427	-0.0202177	-0.00149392	-0.0102854	0.0287047	-0.0210021	0.0543747	-0.0161657	0.0185277	0.0447808	0.0352298	-0.016118	0.00314191	0.00614605	0.0149586	-0.00801294	-0.0158325	0.039148	0.0402835
3007	-5.40019e-05	-5.81652e-05	-0.000151124	-0.011832	-0.000162228	0.00568576	-0.000257745	0.00405356	-0.00795849	-0.00711894	0.000238804	-0.0017244	-0.0277628	-0.0104782	0.0027411	0.00551714	-0.0185278	-0.0103319	-0.000908953	0.0452811	-0.0147775	-0.00334295	-0.0169695	-0.0259129	-0.00143773	-0.00409667	0.0159103	-0.0141311	0.000693546	-0.0243276	-0.0172189	-0.00649154	0.0148626	0.086195	-0.00298379	0.00376373	0.00160021	-0.00958248	-0.031331	0.0147878	0.0188376	-6.00583e-05	0.0832274	0.120316	0.0204375	0.0117661	-0.0049281	0.022265	0.00721195
2823	-3.44761e-05	-5.95672e-05	-0.000323363	-0.010106	-0.00021036	-0.00233658	-0.000408668	-0.00188644	-0.0110272	-0.010671	-0.00048587	-0.00129057	-0.0206448	-0.00712571	0.00218756	-0.00359562	-0.0309381	0.00905092	-0.00649118	0.0194469	-0.0229961	-0.0176259	-0.0119666	-0.0171888	-0.00820825	-0.00233248	-0.00490389	-0.0318165	-0.0143471	-0.0183894	0.00330977	-0.00317141	-0.000941425	0.0155188	-0.0155524	-0.0141586	0.00647734	-0.0162686	-0.0250517	-0.00740405	0.0118907	-0.01471	0.051712	0.0549017	0.00885615	-0.0225721	-0.0198403	0.0132715	0.0156862
2940	4.70893e-05	3.0751e-05	-1.06824e-05	0.00333585	0.000148059	0.0040679	-0.000209449	0.000386985	0.00866213	0.00692833	-1.91432e-05	-2.28004e-05	-0.0063193	0.0026771	-0.0021203	9.9945e-05	-0.000899494	-0.00374688	0.00263708	-0.000243311	0.00810323	-0.00699611	0.0103236	-0.00255635	-0.00561247	0.0020428	0.0159264	-0.0151509	-0.00387263	-0.0212994	0.0174076	0.0161452	-0.00184372	-0.0224251	0.012192	-0.00333347	0.00395585	0.0130558	-0.00635229	-0.00665398	0.0113206	-0.0131122	-0.0068105	-0.00554672	-0.000512788	-0.00523957	-0.0268798	-0.000867416	0.00941498
2938	0.000339178	0.00074666	0.00279964	0.0070008	0.00029021	0.00355898	0.00442291	-0.00206898	0.0163214	0.0260521	0.00501099	0.00609637	-0.0116348	0.00806943	-0.0130273	0.00297219	0.0628083	-0.0229854	0.210152	0.012317	0.038784	0.00799507	0.0132964	0.00613051	-0.0118862	0.0254345	0.0259317	0.0637111	-0.00457636	-0.0137734	0.00797111	0.00741458	-0.00282896	0.0285429	-0.00554189	0.00430754	-0.0115453	-0.00720617	-0.00332477	-0.0124808	0.000297233	-0.0212459	-0.0129098	0.0124466	0.0471533	0.141361	0.0566544	-0.0115519	-0.00658361
3000	-3.98332e-05	-0.000106859	-0.000267068	-0.00282092	-3.75184e-05	0.00813936	-0.000381325	0.00660407	-0.00056992	0.000990657	-0.000354378	-0.0010341	-0.00966412	-0.0029809	0.00194156	0.00252592	-0.00910979	0.00125919	-0.0107156	0.00212392	0.00634969	-0.00849289	0.00673778	-0.00683649	-0.00721547	0.0130568	0.0216018	-0.021234	0.002238	-0.0102905	0.00912908	0.00425791	-0.00147858	-0.0272721	0.0299888	-0.0072436	0.00532189	-0.00925926	-0.00280072	0.00225256	0.0125778	-0.0119128	-0.00865337	0.00294387	0.00116492	-0.0251313	-0.0323291	0.00924154	0.00630266
2954	-5.29679e-05	-8.13513e-05	-0.000187569	-0.0149045	-0.000325157	0.00853688	-0.000391602	0.00870946	-0.0214139	-0.0208989	-0.00117447	-0.000290039	0.0236574	-0.0218505	0.0149439	0.00951806	-0.0224146	0.0177375	-0.00968259	-0.0107674	-0.0153529	-0.00725348	-0.019444	-0.0179064	-0.0109638	0.0447558	0.00938158	-0.0111749	0.0144755	0.000553487	-0.00893804	-0.00508838	-0.00208646	-0.0132964	0.0295317	-0.000390956	0.013078	-0.00268172	0.0213888	-0.00581767	0.0117998	0.00740435	-0.00902023	-0.00156196	-0.0160972	-0.0173851	0.00310053	0.00922999	0.0116756
3006	4.16384e-06	-7.73249e-06	-0.000189638	0.00610348	0.000287083	0.0054998	-0.000205431	0.00338706	0.0131191	0.0159726	0.00034519	0.000190817	-0.0253869	0.0203623	-0.00283807	0.00605174	0.00682021	-0.0189137	-0.00504296	0.00898656	0.00892575	0.016992	0.0116292	-0.000674618	0.0157339	0.0116499	0.0157663	0.0151513	-0.00197531	-0.00929481	0.0278399	0.0243617	-0.00187172	0.000860719	0.00938819	0.00699927	-0.00422178	0.00416097	-0.0215149	-0.00574477	0.00531858	0.0311833	-0.000266903	-0.00510108	0.0244675	-0.00250303	-0.0186963	0.0245606	0.000113567
2899	-6.40587e-06	-8.64886e-06	5.70492e-05	-0.00475578	1.8125e-05	0.00855325	0.000180874	0.00433434	-0.00820959	-0.00877168	-0.00029507	0.000549599	0.0177627	-0.0121547	0.00540147	0.00511776	0.0232207	-0.00665919	0.0133926	-0.000122474	0.00165847	-0.0132029	-0.00411194	-0.00845245	-0.0184957	-0.00417953	0.00317438	-0.00472172	0.00785225	0.000801436	0.00811247	-0.000777039	0.00821488	0.00870976	0.0156266	0.0338562	0.0102985	0.146684	0.0113654	-0.00993836	0.0128127	-0.0275693	-0.0102633	-0.00789801	0.00125331	0.0281364	0.0506759	0.00755473	0.0119581
2825	-2.00164e-05	-4.97321e-05	-0.00013447	-0.00717056	-0.000360117	-0.00299202	-8.51199e-05	0.00176899	-0.0190236	-0.0161848	-0.000699935	-0.000156802	0.0493984	-0.0123583	0.00715761	-0.00552117	-0.0223216	0.0407127	-0.0117339	-0.0240207	-0.0200646	-0.0371417	-0.0175309	-0.0029192	-0.0398788	-0.0111327	-0.0113866	-0.0147139	0.00426513	-0.00780126	-0.0139394	-0.0276148	-0.00232738	-0.0137444	-0.0120768	-0.031427	0.00720747	-0.0169536	0.0287884	-0.0181047	0.00145351	-0.0290224	-0.00854887	-0.0104251	-0.027968	-0.0164272	0.0166311	-0.0215413	0.000245381
2948	-1.62657e-05	-2.28242e-05	2.88933e-05	-0.0124064	-0.000427015	0.00537273	9.59026e-05	0.0105246	-0.0205349	-0.0146222	-0.000231925	0.000280199	0.030857	-0.0190814	0.0111311	0.000799589	-0.0120929	0.0276108	0.00347664	-0.0173588	-0.0225456	-0.0227877	-0.0204511	-0.0114248	-0.0229031	-0.0104201	-0.00277609	-0.00998532	0.0160313	-0.00827902	-0.0164125	-0.017227	-0.00295946	-0.00178674	-0.0102078	-0.0201414	0.0179422	-0.00895146	0.029383	-0.00367735	0.000168044	-0.0217662	0.00466986	-0.00665588	-0.00505262	0.0427589	0.014543	-0.00963229	0.00465059
2941	0.000820479	0.00247626	0.00651063	0.0061361	0.000416641	-0.00374484	0.0104116	-0.00468803	0.0201003	0.0327003	0.00896673	0.0203491	-0.0258599	0.026384	-0.0269273	-0.012872	0.0560691	-0.0259441	0.0958246	-0.00821417	0.0262797	0.0785539	0.0288032	-0.00107528	0.000477915	-0.0142009	0.0234095	0.113168	-0.00642571	-0.0120418	-0.0303907	-0.025858	-0.0148207	0.0449105	-0.00849358	0.00589828	-0.00150258	-0.0157183	-0.0196977	-0.0144769	0.00936185	0.0151865	-0.018844	-0.00454541	0.0234417	0.0813921	0.086439	0.0162632	0.0459958
2935	7.28975e-05	0.000192269	0.000584142	-0.00764588	-0.000144341	0.0155311	0.00062795	0.0155583	-0.0019296	-0.00512044	0.000995014	0.00140913	0.0126488	-0.0129897	0.0133464	0.0103903	0.0153679	0.00525998	0.00706874	-0.000368391	-0.00511817	-0.00511917	-0.00602409	-0.0110651	-0.00672612	0.0183635	0.0153359	0.0103127	0.0133916	0.00144567	-0.0257374	-0.0316799	-0.0065308	0.0479549	0.00291322	0.0256529	0.0133242	-0.00676857	0.0124183	0.0026828	0.0010635	0.010965	-0.00300797	-0.00355256	0.00115402	0.0720076	0.0390869	7.76231e-05	0.00594373
2931	4.26278e-05	0.000133008	-5.93993e-05	-0.00698559	1.57859e-05	0.00959109	-0.000254308	0.0112447	-0.00731998	-0.00298043	0.00030361	0.00112886	-0.0041247	0.00401835	0.0123446	0.0110745	-0.00171803	0.00426614	-0.0134704	0.00646158	0.0118185	0.00982946	0.00375465	0.000817095	-0.000864663	0.0175363	0.0112197	0.013026	0.0152375	-0.000432228	0.00486963	0.0111541	-0.000504677	-0.00694386	-0.00786486	0.00605082	0.00606806	-0.0145428	-0.0201693	0.00698866	0.00699417	0.00637692	-0.0157517	-0.00724972	0.00208766	-0.00789227	-0.013935	0.00559234	0.0272528
2910	-4.34179e-05	6.05401e-05	0.000365538	-0.0319472	-0.000692349	0.0495868	0.000979937	0.0452731	-0.00370628	-0.0287424	0.00159827	0.00375962	0.0188693	-0.0198609	0.0464335	0.0476761	-0.0298337	0.031596	-0.000648004	0.0129223	-0.0317421	-0.0372813	-0.0335913	-0.038815	-0.0124336	0.0200447	0.0231546	0.000942531	0.0549461	-0.000795782	-0.0251024	-0.00495186	-0.000979821	0.101139	0.0246643	-0.0225735	0.0593294	0.00106959	0.0069065	0.0236697	0.0452249	-0.0236545	0.0239353	0.0106909	0.0349914	0.02114	0.0065189	0.0846836	0.0369824
2927	-2.07877e-05	-5.45251e-06	0.0001737	-0.0221209	-0.000404029	0.0169993	0.000347918	0.0186338	-0.0260109	-0.0243907	-0.000142442	0.000543661	0.0124456	-0.0245162	0.0186069	0.0174537	0.00629598	0.00737564	0.0143225	0.00878679	-0.00879762	-0.00465886	-0.024242	-0.0120586	-0.00399828	0.0105271	0.00704535	0.00804446	0.0213458	0.117625	-0.015772	-0.0158419	-0.00515555	0.0155673	0.0206295	0.0197381	0.0272537	0.0757292	-0.00187491	0.0177398	0.0114425	0.0807832	-0.016533	-0.0128502	-0.00609032	0.0209202	0.0199052	0.000374431	0.000255203
2932	-9.06448e-05	-0.000140719	-0.000313713	-0.0395217	-0.000913492	0.0299788	-0.000343384	0.038016	-0.0414005	-0.0458907	-0.00119909	-0.000165546	0.0469293	-0.0407835	0.046903	0.0298835	-0.0353389	0.0601758	-0.00901082	-0.00595052	-0.0456385	-0.0513712	-0.0384823	-0.0301168	-0.0374728	0.0121711	0.0145994	-0.0296159	0.0479656	0.0332085	-0.0352214	-0.0323342	-0.0022171	-0.0152825	0.00928622	-0.0317785	0.0487634	-0.0163861	0.0468885	0.0232003	0.01825	-0.023959	-0.00130814	-0.00476319	-0.00615694	-0.0261916	-0.0060316	0.00241871	0.0129426
2908	1.66635e-05	-2.12897e-06	1.92486e-05	-0.0287794	-0.000538733	0.035297	0.000167831	0.0324832	-0.0194082	-0.0300316	-7.02897e-05	0.00114417	-0.00786237	-0.0300932	0.0283766	0.02774	0.00434531	0.00952412	0.0307783	-0.00117439	-0.0241707	0.000112527	-0.0285702	-0.0371487	-0.0142813	0.0503152	0.027002	0.00830144	0.0271479	0.0487588	-0.00737772	-0.0042859	-0.00414643	-0.000228476	0.0280111	0.0325653	0.0228216	0.00333913	-0.00909099	0.0332781	0.0215554	0.00842317	-0.00213531	-0.00363247	0.052133	0.0405206	0.0347758	0.0247393	0.00740289
2939	-5.31212e-05	-0.000119301	-0.000192643	-0.0074126	-4.16312e-05	0.00321711	-0.000320769	0.00566434	-0.0145597	-0.00316693	-0.000197638	-0.000786309	-0.00734087	-0.00868429	0.0119204	-0.0017771	-0.00792095	-0.00131778	-0.00669654	-0.00510561	-0.00106304	-0.00912901	-0.00357846	-0.0218336	-0.0258058	0.0132206	0.0143587	0.00147071	0.0137003	0.0211113	-0.0233237	-0.0203169	-0.00294669	-0.00383523	0.0445719	0.00394213	-0.00668056	0.00149914	0.000854952	0.00733759	0.0151471	-0.0144202	-0.00360546	-0.00157737	0.00291868	0.000607716	-0.0180764	0.00265242	0.00239283
2915	3.80652e-05	-5.64085e-06	-0.000101856	-0.00828662	-0.000162314	3.30078e-05	-0.000265205	0.00452221	-0.0151042	-0.00981508	-0.00030492	0.000102644	0.0160187	-0.0123598	0.00429093	7.11048e-05	0.0117627	0.00933632	-0.00293198	-0.0207341	-0.0038245	-0.0187992	-0.004808	0.00026678	-0.0236983	0.0111654	-0.000440988	0.00110462	0.00191807	0.0015093	-0.0434839	-0.0378131	-0.00282415	-0.00812503	0.00128963	0.0288496	0.0039213	-0.00473808	0.0226499	-0.00259163	-0.00125026	-0.0298239	-0.0232666	-0.0116475	-0.0128668	0.00772381	0.0089012	-0.00617852	0.0103956
2919	-3.79189e-05	-6.6256e-05	-0.000144231	-0.00485611	0.00022359	0.027131	-0.0001815	0.0210301	0.000987953	-0.00192045	0.000997626	0.000669316	-0.0218955	0.00231171	0.00832404	0.0171773	-0.000666911	-0.0141445	-0.00230071	0.0103482	0.00115175	0.0192686	0.0143368	-0.0121833	0.00837957	0.010201	0.0455461	-0.00195704	0.00981417	-0.0176956	0.0171622	0.0364132	-0.00135374	0.0178233	0.00381942	-0.00964532	0.00484025	-0.00613282	-0.0242636	0.030823	0.0246254	0.00896201	-0.00717442	0.00952801	0.0353024	-0.000881722	-0.00363946	0.0284527	0.0168602
2918	-4.36777e-05	-6.59817e-05	-0.000308358	-0.012084	-0.000207518	0.0199306	-0.000360422	0.0170158	0.000696465	-0.00655608	-0.000390289	-0.000215264	-0.0115749	0.00240893	0.0155542	0.0125465	-0.00985442	0.0121997	-0.0105327	-0.00602467	-0.00564816	0.0128151	-0.014513	-0.0122136	0.0255637	0.0144858	0.014577	-0.00913612	0.0149262	0.00480473	0.0038899	-0.000247788	-0.00208452	-0.015822	0.0207704	0.006928	0.0189582	-0.00355634	-0.00511496	0.016346	0.0160092	0.0468368	-0.00638345	0.00475659	0.0210944	-0.0112282	-0.0272239	0.00468392	0.0230558
2930	-4.66552e-05	-8.70338e-05	-0.000291841	-0.0049633	-2.74252e-05	0.0183959	-0.000418875	0.01468	0.00506164	0.000230379	-0.000340374	-0.000223754	-0.0121004	0.00315283	0.0110991	0.0165769	-0.00345017	4.59607e-05	-0.0117481	0.0027328	-0.00156151	0.000519838	0.00165156	-0.0105181	0.0104229	0.0077269	0.0207797	-0.00174683	0.00902089	-0.00769653	0.00503914	0.0114924	-0.00267767	-0.0112263	0.0198725	0.00834593	0.0151032	0.0146125	0.00393887	0.0195058	0.0213231	0.000283528	-0.00717325	0.00168791	0.023386	-0.0140338	-0.0185975	0.0085192	0.0137405
2921	-4.17799e-05	-2.05323e-05	-0.000231149	-0.0102986	-0.000224643	0.0137123	-0.000394427	0.015627	-0.00188827	-0.00313647	-6.28374e-05	-0.000265818	-0.00280935	0.00362796	0.0210062	0.019811	-0.0112732	0.0137892	-0.0111865	-0.00872518	-0.00179989	-0.0093024	-0.00901602	-0.00180285	0.0210359	0.00543185	0.00524416	-0.00635527	0.0244603	-0.0155291	-0.00331888	0.00831965	-0.000987544	-0.00861338	0.000300379	0.00440907	0.02005	0.00105111	0.00724119	0.0143821	0.00471524	0.00756283	0.00140214	-0.00238751	0.016692	-0.00648351	-0.0231178	0.0124792	0.0121114
2924	-4.04143e-05	-8.01172e-05	-0.000268368	-0.00326148	-0.000185782	-0.00347962	-0.000347266	0.0020586	-0.0152997	-0.00574598	-0.000698516	-0.000381075	0.0180787	-0.00950056	0.00547792	-0.00463076	-0.0107929	0.0178837	-0.0132481	-0.00256188	-0.00391238	-0.0151799	-0.00629345	-0.000735505	-0.0192619	-0.0143729	-0.012033	-0.0124826	0.0101547	-0.00375762	-0.00612871	-0.0159409	-0.00194938	-0.0184948	-0.0101932	-0.0189585	0.00477587	-0.0152251	0.0195196	0.00381983	-0.00437308	-0.00115629	-0.00507805	-0.0141203	-0.020145	-0.0159468	-0.0139997	-0.0103989	-0.0100579
2928	1.55502e-05	2.42347e-05	4.79379e-05	-0.00259865	0.000172993	0.00737159	-4.79456e-05	0.00944528	-0.00963125	0.00641085	0.000536432	0.000861089	-0.020658	-0.00169762	-0.00388944	0.00333548	0.030711	-0.01455	-0.00628044	0.00510671	0.00579664	0.0289566	0.00627333	-0.00472992	0.0101936	0.0211341	0.0171672	0.0199365	0.00331512	0.003952	-0.0517831	-0.0632019	-0.00213833	0.0225308	-0.00214129	0.0427801	-0.00631541	0.0180525	-0.0208572	0.0111488	0.0222164	0.0237202	-0.0174294	-0.0106555	0.035758	-0.0104011	0.0100893	0.0269494	0.00527024
2936	2.60349e-05	2.10085e-05	-3.63494e-05	0.00762578	0.000361822	-0.00662772	-0.000131165	-0.00406646	-0.00783129	0.00691872	-0.000178605	-0.000156919	-0.00927314	-0.00219715	-0.0115605	0.000430534	0.0406352	-0.0316553	-0.00371027	-0.000838996	0.0153525	0.0196337	0.0153787	0.0101169	-0.010005	-0.00723777	0.00138812	0.00188048	-0.00443283	-0.00141186	0.020027	0.0147662	-0.00290484	-0.00693817	-0.0148975	0.0473188	-0.020483	-0.00816913	-0.00620341	-0.00955284	-0.00847337	-0.0163932	-0.0191541	-0.00597951	0.00462289	0.0132651	0.025222	-0.000994069	-0.0141449
2943	5.8039e-05	3.14997e-05	0.000102531	0.0054732	0.000180912	0.00443272	0.000146743	0.00216844	0.00785592	0.00771449	0.000301275	0.000990504	-0.00801334	0.0013494	0.00294956	-0.000771829	0.0308176	-0.0161758	0.00589624	-0.00135245	0.0167526	0.00912854	0.0122225	-0.000548551	-0.00274709	-0.00327606	0.00716507	0.0163713	0.000933937	0.0142527	0.00966905	0.00892123	-0.00477651	-0.000549047	-0.00980247	0.0385393	-0.00460743	-0.0168495	-0.00608582	0.0135918	-0.0174615	0.00899568	-0.0246458	-0.0136825	0.0265868	0.0234776	0.043059	0.00381983	-0.0186295
2934	-4.79785e-05	-9.71155e-05	-0.000153761	-0.0243633	-0.000435207	0.0263799	-0.000288695	0.0295873	-0.0288687	-0.0258829	-0.000972244	0.000304116	0.0334463	-0.026662	0.0281243	0.0279916	-0.01093	0.0343025	-0.00641225	-0.0194718	-0.0238295	-0.0258536	-0.018177	-0.0189171	-0.0327156	0.0133694	0.025755	-0.010672	0.0248913	0.00255022	-0.00856807	-0.00310205	-0.00124891	-0.0118016	0.00639874	0.00664045	0.0277642	0.00197255	0.0260636	0.0301133	0.0171268	-0.025419	-0.0150602	0.0056459	-0.00276483	-0.0189819	0.0193833	0.0111708	0.0125446
2944	3.53222e-05	4.77278e-05	-2.26156e-05	0.00273338	0.000271732	-0.00353688	-0.000113938	0.00296889	-0.0060214	0.00550805	0.000230171	0.000106393	-0.00683582	-0.000253317	-0.00927045	0.00392116	0.0273933	-0.0163904	-0.00395514	-0.00868963	0.0223866	0.0246455	0.00793224	0.0130396	0.0164088	0.0139867	0.00248821	0.022741	0.0104313	0.0439684	-0.0517213	-0.0618968	0.0123249	-0.00379769	0.00201409	0.0615203	-0.012639	0.00727032	-0.00803623	-0.00032153	0.0207563	0.0284367	-0.0255533	-0.0148677	0.00724558	-0.00304957	-0.00071494	0.0107508	0.00202613
2946	1.17151e-05	-5.29657e-05	-0.000162716	0.00516718	0.00013661	-0.00198116	-0.000313594	-0.00290726	0.008125	0.00449947	-0.000543631	-0.000471761	-0.00619243	0.00698912	-0.00255751	-0.000344085	0.00255475	-0.000230045	-0.00792039	-0.00391898	0.0142696	0.0103241	0.0105688	0.00620335	0.0233863	-0.00696865	-0.00302155	-0.0127547	-0.0112829	0.0180649	0.0147582	0.0107642	-0.00106367	-0.0298653	-0.00364301	-0.00803033	-0.00462112	0.00394346	0.00123504	0.000545316	-0.00244633	0.0447451	-0.0106336	-0.0059216	-0.0101031	-0.0225614	-0.0355451	0.00497622	-0.00105982
2956	-5.69192e-05	3.29084e-05	9.90394e-05	-0.0124449	-0.000307408	0.0184734	0.000248209	0.0140308	-0.00343048	-0.011757	0.000719445	0.00165723	0.0333946	-0.00201778	0.0213788	0.0224671	-0.0172502	0.0255239	-0.00551252	-0.00689971	-0.0178402	-0.0101082	-0.0194362	-0.00548209	-0.00842666	0.00227133	0.00575638	-0.0178857	0.0198548	-0.00946271	-0.00844462	-0.0136994	-0.00410202	0.0160559	-0.00118155	-0.0253641	0.0445259	-0.0153731	0.0142212	-0.000250661	0.0255937	-0.0127766	0.00590688	-0.00380271	0.00602663	0.0253317	0.0101006	-0.00650076	0.0185506
2882	5.46806e-05	6.82385e-05	0.000565535	-0.00467492	6.03527e-05	0.00333133	0.000560844	0.00809208	-0.015791	0.00395456	0.000596155	0.000997647	0.0039744	-0.00833619	-0.00131501	-0.000590435	0.0253188	-0.00269784	0.0421191	-0.00568814	0.00497399	-0.0106869	0.00292645	0.00323932	-0.0242	0.0102322	0.00932318	0.0189777	-0.00349765	-0.00502927	-0.0331108	-0.0440827	0.00976901	0.0171777	0.00532865	0.0303804	-0.00333037	0.00112956	-0.00895307	-0.00024488	0.0127556	-0.00676981	-0.00871414	-0.000773661	0.008231	0.0189828	0.0309153	0.00174834	0.011096
2909	-6.89608e-06	-5.33816e-05	-0.000282486	-0.00484445	-6.00119e-05	-0.00390973	-0.000361098	-0.00443229	-0.0210621	-0.00401446	-0.000460335	-0.000690264	-0.0129334	-0.00709584	-0.00572079	-0.00373103	0.00598945	-0.0212303	-0.0123625	-0.00188546	-0.00173206	0.00965392	0.0054975	0.00607776	0.0029835	0.0277568	-0.00341089	-0.00902872	0.00176554	0.0938566	-0.000414664	-0.00371694	-0.00309928	-0.00345887	0.0214404	0.0222063	0.00249863	4.74565e-06	-0.0106008	-0.00338005	0.0123537	0.0178322	-0.0142865	-0.0139533	-0.00306237	-0.0194274	-0.00535938	0.0112668	-0.00568375
2988	1.67821e-05	3.21407e-07	-0.000244589	0.0138	0.000363563	-0.00313006	-0.000351202	-0.00169035	0.0222789	0.0190593	2.25381e-05	0.000318409	-0.0131972	0.0286437	-0.004767	-0.00326868	0.00943853	-0.00417442	-0.0120147	-0.0100999	0.0287213	0.0195282	0.0162092	0.0123752	0.0214375	0.00263	0.00461043	0.000689775	-0.00558353	-0.0040691	0.027373	0.0164562	-0.00258637	-0.0103077	-0.00162905	0.00947864	-0.010691	-0.0166902	-0.0196909	-0.00737434	-0.0157622	0.0370336	-0.0132373	-0.00275801	0.0150334	-0.0145003	-0.0130652	0.013717	-0.00452432
2982	-4.1213e-05	-8.72453e-05	0.000258165	-0.0137089	-0.00021393	0.00426716	0.000116786	0.000659597	-0.0104989	-0.0154317	0.000173564	-0.000680299	-0.0248327	-0.0136665	0.004574	0.00634382	-0.014845	-0.0063061	0.0270113	0.0606063	-0.0188383	-0.00229096	-0.021735	-0.0156635	0.0152	-0.00483147	0.0034741	-0.0176126	-0.00910943	-0.0152304	-0.00269542	0.00701644	-0.00283965	0.0289181	-0.0173609	-0.00495144	0.017839	-0.0104821	-0.0274086	0.0290998	0.014826	0.0140593	0.0617078	0.0968649	0.0089909	0.00135243	0.010376	0.0058252	0.00760706
2888	-4.95745e-06	-9.14639e-05	-0.000280082	0.000209301	-0.000322832	-0.0220991	-0.000314784	-0.0129619	-0.0214118	-0.00949069	-0.00229679	-0.00150895	0.0495991	-0.0147903	-0.00454693	-0.0198905	-0.0194358	0.0340152	-0.0179606	-0.0732665	-0.0167418	-0.0314289	-0.00925748	0.00877078	-0.0137905	-0.0236808	-0.0323977	-0.0177327	-0.00387903	0.00795485	-0.0199562	-0.0251869	-0.0026898	-0.020152	-0.0147969	-0.0216857	-0.0018951	-0.0147226	0.0576214	-0.0241434	-0.0176918	-0.0250634	-0.0139794	-0.0169208	-0.0567153	-0.0247583	0.0127173	-0.0416014	-0.0105653
2990	-2.63199e-05	-2.92859e-05	-0.000144064	-0.00369141	-7.69619e-05	0.0148973	-0.000166005	0.0121712	0.0187969	0.000970672	0.000431736	0.000357388	-0.0220852	0.00823759	0.01293	0.0112072	-0.00607848	-0.00472748	-0.00502465	0.0090684	-0.00155556	0.0269741	-0.00603143	-0.0115086	0.046765	-0.00266023	0.0142356	-0.0127422	0.0137891	0.00227644	0.00305912	0.0134413	-0.00193871	0.0112759	-0.00688229	-0.0176644	0.0170392	-0.0136039	-0.0253094	0.0199451	0.00990356	0.0587463	0.00117135	-0.00371426	0.0330526	0.0130782	-0.0136366	0.0167472	0.0131162
2845	-1.0612e-05	-8.04933e-05	-0.000246031	0.00290326	6.875e-05	0.00377308	-0.000325174	0.000716576	0.0125474	0.00688782	-0.00060846	-0.000711466	-0.0101454	0.00951066	0.000707586	0.00244626	-0.00843766	-0.000257986	-0.0116109	-0.00201401	0.00495923	0.00167479	0.00368766	0.00111513	0.0306142	0.000807135	0.0145136	-0.00992898	-0.00448929	-0.0168207	0.0120337	0.0171145	-0.00197528	-0.020305	0.00388107	-0.00695543	0.00600471	0.0105224	-0.0018897	0.00999971	0.00592639	0.0204786	-0.0062078	-0.00223851	0.00958865	-0.0195518	-0.0224271	0.00521185	0.0165328
2949	1.40264e-05	-6.57785e-06	-0.000122384	0.00636249	8.29632e-05	-0.00961283	-0.000131545	-0.0108026	-0.00212058	0.00325709	-0.000393349	-0.000247602	-0.0135515	0.00296781	-0.0130886	-0.00518879	0.0195964	-0.0154468	-0.00763325	-0.00819043	0.011931	0.0184667	-0.00320169	0.0100517	0.0447803	0.0042152	-0.00819404	0.00649968	-0.0135433	0.117355	-0.00348645	-0.0102237	-0.00454025	-0.0068875	-0.00447581	0.0503828	-0.00159776	0.00778165	-0.0134438	0.0118133	-0.00348918	0.0269645	-0.0165831	-0.0156976	0.0140209	0.00117713	-0.00632183	0.00430728	-0.0012106
2981	-7.88067e-06	-8.38565e-05	-0.000269012	-0.00949067	-0.000580165	-0.0155358	-0.000253841	-0.00775711	-0.0324064	-0.0232054	-0.00151169	-0.00140793	0.0667417	-0.0212476	0.00331468	-0.0121132	-0.0218904	0.0473619	-0.0144818	-0.0574391	-0.0252106	-0.0463678	-0.0251695	0.00768783	-0.0351988	-0.0313786	-0.0386103	-0.0228595	0.00349607	0.00488365	-0.0247861	-0.0325211	-0.00242854	-0.0260331	-0.0235606	-0.0227741	0.00971761	-0.0173332	0.0796611	-0.0233597	-0.0153626	-0.0388363	-0.0131695	-0.015401	-0.0462822	-0.0308057	0.0144761	-0.0356104	-0.00169573
2999	-3.65273e-05	-0.000109822	-0.000126428	0.000144334	-8.98299e-06	-0.00148868	-0.000290118	-0.00206167	0.0023775	-0.00474723	-6.9655e-05	-0.00148828	-0.0281778	0.000718878	-0.00313108	0.00117378	-0.0170585	-0.00935778	0.000485871	0.0453111	-0.0155658	-0.00378128	-0.00890945	-0.00290733	0.0228695	-0.0137541	0.0034424	-0.0173014	-0.0215834	-0.0301688	0.00274171	0.022211	-0.00113961	0.0156657	-0.0264142	-0.00514218	0.00361119	-0.0168445	-0.0333947	0.0275948	0.0141976	-0.00237066	0.0480162	0.051136	-0.00606004	-0.00726267	-0.0116819	0.00735923	-0.00941989
2896	-7.13242e-06	-1.49606e-05	-0.000224074	-0.00252492	2.4494e-06	0.00685522	-0.000293488	0.00623449	0.00664594	0.00333134	-6.58149e-05	0.000425328	-0.00918306	0.015423	0.00508177	0.0136508	-0.00189183	0.00678676	-0.0103772	-0.00878863	0.0178891	0.00949868	0.00202723	0.00522079	0.0235948	0.00440333	0.00994036	0.00552365	0.00052439	-0.0083433	0.0127371	0.00652238	-0.00175851	-0.0075219	-0.0027019	2.60598e-05	0.017568	-0.0151577	-0.0107919	0.0105482	-0.00669277	0.0199615	-0.0127642	-0.011425	0.021182	-0.0156627	-0.0117352	0.0224145	0.0320535
2952	-2.32257e-05	2.44583e-05	5.07123e-06	-0.0648117	-0.00109289	0.0706099	-3.38591e-05	0.0736234	-0.0498866	-0.0599544	-0.000752768	0.00188354	0.0350172	-0.0677039	0.0653121	0.0662017	-0.017525	0.0450469	0.0143429	-0.0175033	-0.053981	-0.0454291	-0.0479358	-0.0698875	-0.0528828	0.0721678	0.076693	-0.00699019	0.0699402	0.0288673	-0.0717126	-0.0733977	-0.00249161	0.0198815	0.0533777	0.0142329	0.0451148	-0.0152295	0.0175876	0.0215069	0.0533631	-0.0305129	-0.0107899	0.0136877	0.0387566	0.0438433	0.078663	0.0649067	0.0937673
2920	-9.59423e-05	-5.69132e-05	-0.000118391	-0.0755985	-0.00101896	0.102342	-8.28188e-05	0.113327	-0.0567612	-0.0676995	-0.000197625	0.00225602	0.00927817	-0.0731434	0.0704723	0.0870811	-0.0107288	0.0382426	0.00222406	0.018047	-0.0555915	-0.0225507	-0.0422302	-0.080066	-0.0712718	0.119876	0.108524	0.0121368	0.08474	0.00112487	-0.0695853	-0.065362	-0.00123725	0.0602852	0.0865609	0.0291249	0.0517764	-0.0163131	-0.00942605	0.0578943	0.0592592	-0.0196098	-0.0109659	0.00903974	0.0827714	0.00691926	0.0462037	0.104929	0.114642
2841	-0.000108726	-0.000160425	-0.000367262	-0.0525966	-0.00101809	0.0380304	-0.00040481	0.0373794	-0.0488797	-0.0540969	-0.00103117	-0.00075734	-0.00906065	-0.0566518	0.0455531	0.0443271	-0.0566001	0.0343333	-0.00631497	0.0466752	-0.0539734	-0.0461215	-0.0584391	-0.0501268	-0.0549079	0.0242921	0.0251701	-0.0411939	0.0305973	-0.0141409	-0.0332878	-0.024803	-0.00223288	-6.08767e-05	-0.00598644	-0.0273433	0.0545041	-0.0168177	-0.00183649	0.0306403	0.036139	-0.0348835	0.103055	0.0434008	-6.2921e-05	-0.00989361	-0.00458091	0.0283999	0.0362959
2811	-0.000111409	-0.000142809	-0.000300789	-0.0797529	-0.0013305	0.0777245	-0.000401432	0.0895549	-0.0647627	-0.0769996	-0.00188312	0.00183984	0.0392299	-0.0769331	0.0826566	0.0860002	-0.0389815	0.0689635	-0.0011019	0.0026088	-0.0519738	-0.0193679	-0.0692493	-0.038884	-0.0252545	0.0565502	0.013287	-0.010156	0.0661713	0.150376	-0.0527078	-0.0313281	-0.00196575	-0.00299061	0.0688572	-0.0360239	0.0810457	-0.010271	0.0117242	0.0853314	0.06726	-0.0210911	0.00537908	-0.0217128	-0.00444112	-0.00864446	0.0454304	0.0640698	0.0574519
2979	-6.45894e-05	-0.000124012	-0.000291145	-0.0528618	-0.0009395	0.0512851	-0.000369441	0.0478556	-0.0474609	-0.0450639	-0.00100199	-0.000157766	-0.00429961	-0.0559957	0.0453989	0.0465275	-0.0283482	0.0252019	0.00245101	0.0101554	-0.0370796	-0.0300509	-0.0382733	-0.0493359	-0.0354783	0.0505217	0.0526752	-0.0326936	0.0544337	-0.00980919	-0.0252986	-0.025455	-0.00175624	-0.0226951	0.0756575	-0.00396978	0.042576	0.0497882	0.00222963	0.0379093	0.0605513	-0.0140561	-0.0145933	0.00121819	0.00942273	-0.00302079	0.00205018	0.0434207	0.0604594
2977	-0.000144592	-0.000128272	-0.00029604	-0.0696319	-0.0012165	0.0653291	-0.000306435	0.0761959	-0.0493218	-0.0786664	-0.000847381	0.000467568	0.03132	-0.0590706	0.0722295	0.0971962	-0.033922	0.059195	-0.00574534	-0.00993119	-0.0582424	-0.046452	-0.0678025	-0.0480458	-0.0225589	0.0572197	0.0562637	-0.0243026	0.0659853	0.0477029	-0.0389582	-0.0160556	-0.00241263	-0.00988361	0.0445196	-0.0207673	0.0737419	-0.0154188	0.0047626	0.0744634	0.0494535	-0.0252268	0.0103435	-0.00692276	0.0184309	0.0189158	0.0141417	0.0257244	0.0721987
[truncated: 30 more columns]

## Sheet: eigengenes-AMLCG
Sample	ME51	ME55	ME46
AML_patient_423	0.0116782	0.00596516	0.0257873
AML_patient_424	0.027968	0.0175528	-0.0399785
AML_patient_425	-0.0475642	-0.0556279	-0.0347089
AML_patient_426	0.0225121	-0.0026394	-0.0220214
AML_patient_427	0.0507487	0.0286543	-0.0183299
AML_patient_428	-0.0254534	-0.00206325	-0.0379395
AML_patient_429	0.0107773	-0.0441507	0.00370905
AML_patient_430	0.00960618	-0.00653805	-0.00628411
AML_patient_431	-0.00364708	-0.0628854	-0.0297724
AML_patient_432	0.034235	2.99153e-06	-0.00528509
AML_patient_433	-0.0239949	-0.0103275	-0.0267283
AML_patient_434	0.0238879	0.0162049	-0.0097444
AML_patient_435	0.00320779	0.0260134	-0.0135697
AML_patient_436	0.0452175	-0.0102414	-0.0113792
AML_patient_437	-0.0286291	-0.0474932	-0.0285765
AML_patient_438	-0.0581308	-0.0312733	-0.0230987
AML_patient_439	0.032197	0.00585447	0.00639741
AML_patient_440	0.0254704	-0.00752071	-0.0303744
AML_patient_441	0.010705	0.0170923	0.0135901
AML_patient_442	0.0238805	-0.00443361	-0.0166936
AML_patient_443	0.0374572	0.0372043	-0.0166631
AML_patient_444	0.0243002	-0.00365929	0.0248682
AML_patient_445	0.00180396	-0.0215628	0.00362358
AML_patient_446	0.037428	0.00643571	0.0514769
AML_patient_447	-0.00396712	0.0018321	-0.0259658
AML_patient_448	0.00948917	0.0148703	0.0122407
AML_patient_449	0.00428185	0.00793776	0.00432029
AML_patient_450	-0.0461365	0.00588495	-0.0333621
AML_patient_451	0.0339153	-0.0201314	-0.0140523
AML_patient_452	-0.000647525	-0.0072623	0.0877568
AML_patient_453	0.0327651	-0.0105781	-0.00575034
AML_patient_454	0.0108988	0.0358716	-0.0235326
AML_patient_455	0.0592884	0.0347789	-0.0165631
AML_patient_456	0.012429	-0.0418631	-0.02436
AML_patient_457	0.0179573	0.0131108	0.0489553
AML_patient_458	0.00775995	0.072651	0.0115131
AML_patient_459	0.00505597	0.0186432	0.0424578
AML_patient_460	-0.0185796	-0.041331	-0.028846
AML_patient_461	0.0216662	0.0328976	0.00850774
AML_patient_462	-0.0232885	-0.00286462	-0.0186521
AML_patient_463	0.0141936	0.0116644	0.00296685
AML_patient_464	-0.0479425	0.00368592	0.0272119
AML_patient_465	0.0107429	0.00151113	-0.000770365
AML_patient_466	-0.00146433	-0.0490865	-0.0107706
AML_patient_467	-0.0733477	0.0167859	-0.0211251
AML_patient_468	0.0367948	0.0164958	0.0308339
AML_patient_469	-0.0456161	-0.0633601	-0.0471936
AML_patient_470	0.000173667	0.0131983	0.0622975
AML_patient_471	0.0102122	0.0201368	0.0139031
AML_patient_472	-0.0136611	-0.0106417	-0.01749
AML_patient_473	0.0385847	0.0099228	0.0231684
AML_patient_474	0.0170988	0.0221623	0.0249503
AML_patient_475	-0.0113667	-0.0228396	0.00459326
AML_patient_476	0.00470467	-0.00735397	-0.0135622
AML_patient_477	0.0161285	-0.00633284	0.00078636
AML_patient_478	0.00832856	-0.0190579	-0.00931134
AML_patient_479	0.000347646	-0.030816	0.0112513
AML_patient_480	0.00340798	-0.0207146	-0.0402052
AML_patient_481	-0.018845	0.000150754	-0.0218536
AML_patient_482	-0.0176341	-0.00420449	0.0355228
AML_patient_483	0.0233468	0.028861	-0.0345945
AML_patient_484	0.00071113	0.00639596	0.0363992
AML_patient_485	-0.0150122	-0.013302	0.00769258
AML_patient_486	0.00770917	-0.0133139	0.0689655
AML_patient_487	0.0142248	-0.0204791	0.0188162
AML_patient_488	0.00487244	0.0253882	-0.000555238
AML_patient_489	-0.034096	-0.00585425	0.00361541
AML_patient_490	-0.0449385	-0.052713	-0.0296281
AML_patient_491	-0.0358336	-0.0153242	-0.0410586
AML_patient_492	0.00791399	0.0119007	0.0328821
AML_patient_493	-0.00753488	0.0146036	0.00969947
AML_patient_494	-0.0179012	-0.0132046	-0.0319408
AML_patient_495	-0.00810373	-0.0010585	-0.0189662
AML_patient_496	-0.0171341	-0.0362385	-0.0195778
AML_patient_497	-0.00615896	0.00461062	-0.0400585
AML_patient_498	0.0296037	-0.0245411	0.0102074
AML_patient_499	0.00804153	-0.0366424	-0.0653914
AML_patient_500	-0.00403472	0.00550062	0.0344615
AML_patient_501	-0.0358056	-0.0214348	0.0177941
AML_patient_502	-0.0115379	-0.00978204	-0.0161789
AML_patient_503	0.0129672	-0.0201038	0.0156206
AML_patient_504	-0.00941708	-0.00914319	-0.0236619
AML_patient_505	-0.0425609	-0.00787367	-0.0342689
AML_patient_506	-0.00637403	0.0199385	-0.0625339
AML_patient_507	0.00133399	-0.00889457	0.0413134
AML_patient_508	0.0056252	-0.00793307	-0.00257546
AML_patient_509	0.00207255	-0.0170469	-0.0199492
AML_patient_510	0.008546	0.00598616	0.0190677
AML_patient_511	-0.0067599	-0.00210915	0.0391411
AML_patient_512	0.00341873	0.0325421	0.0331978
AML_patient_513	-0.0376882	0.0106157	0.0028204
AML_patient_514	-0.037344	-0.0320858	-0.0228041
AML_patient_515	0.0207628	0.0184237	0.0501454
AML_patient_516	-0.0137866	0.0373182	0.00189572
AML_patient_517	0.0586977	0.0204417	-0.00385744
AML_patient_518	-0.0156476	0.015373	-0.00583354
AML_patient_519	0.000741452	0.0419637	0.0117139
AML_patient_520	-0.0195874	-0.00531082	-0.00104351
AML_patient_521	0.0152948	-0.0377643	0.018937
AML_patient_522	-0.0292559	-0.0157088	0.00401738
AML_patient_523	0.0222783	-0.0275855	0.0310016
AML_patient_524	0.0401903	0.00792741	0.0358435
AML_patient_525	-0.00871191	0.0466078	-0.00691533
AML_patient_526	-0.00564876	-0.010451	-0.0410897
AML_patient_527	-0.0114854	0.000701807	0.0101097
AML_patient_528	0.00625819	0.000925733	-0.0314304
AML_patient_529	0.0380438	-0.00599709	-0.000632455
AML_patient_530	-0.0176565	-0.00672588	0.00479118
AML_patient_531	-0.0120691	0.0232331	0.0227517
AML_patient_532	-0.00522232	-0.00363113	-0.0276015
AML_patient_533	-0.0360509	-0.0104978	-0.0121043
AML_patient_534	0.0122789	0.0405668	0.0151039
AML_patient_535	-0.0267961	0.0559208	-0.010813
AML_patient_536	-0.0344541	0.00902199	0.0135646
AML_patient_537	0.0114333	0.0262144	0.00733942
AML_patient_538	0.0100256	-0.0449974	0.0133226
AML_patient_539	0.000928512	-0.0134532	-0.00278661
AML_patient_540	-0.0680709	-0.0398401	0.00557329
AML_patient_541	-0.0592939	0.0252813	-0.00316088
AML_patient_542	-0.00767637	-0.0436705	0.0259124
AML_patient_543	-0.0216232	-0.0104522	0.0542867
AML_patient_544	0.0092277	0.0259277	-0.0105328
AML_patient_545	-0.0280166	-0.0649456	-0.024087
AML_patient_546	-0.0340686	0.0223196	0.0197177
AML_patient_547	0.0406697	0.0302061	-0.00958197
AML_patient_548	0.0299409	0.0572968	-0.00173731
AML_patient_549	-0.0253318	0.00582725	-0.00902439
AML_patient_550	-0.00112974	0.0312208	0.0143165
AML_patient_551	-0.0316741	-0.00883672	0.0134371
AML_patient_552	0.00467396	0.0181463	-0.0521458
AML_patient_553	-0.0342901	0.0116612	-0.00663314
AML_patient_554	-0.051403	0.0419577	0.0297142
AML_patient_555	-0.00441324	0.0588866	0.0459855
AML_patient_556	0.00551066	-0.0033486	0.018472
AML_patient_557	0.00131091	0.0115764	0.0350996
AML_patient_558	0.0512564	-0.0277737	-0.0349948
AML_patient_559	0.0493873	0.0363684	0.0280625
AML_patient_560	0.0418223	0.0232042	-0.0320644
AML_patient_561	0.0287589	-0.00364246	0.0423349
AML_patient_562	0.05233	-0.00347008	-0.0115062
AML_patient_1	-0.00801644	-0.0161937	0.00250873
AML_patient_2	-0.0273624	0.000951171	-0.0288435
AML_patient_3	-0.0121611	0.00443542	-0.0136022
AML_patient_4	-0.00711767	-0.0057865	-0.0163929
AML_patient_5	-0.00860956	0.0109218	-0.00329387
AML_patient_6	-0.0125737	0.00894671	0.0127911
AML_patient_7	-0.0143304	0.00461011	0.00834861
AML_patient_8	0.00271299	0.012963	0.0159967
AML_patient_9	-0.0094584	-0.0189628	-0.000960991
AML_patient_10	-0.014166	-0.00499645	-0.0246106
AML_patient_11	0.0224173	0.0248997	0.0135002
AML_patient_12	-0.0243197	0.00108178	-0.0103967
AML_patient_13	-0.0494069	0.0233045	-0.00469471
AML_patient_14	-0.0219006	0.0200177	0.0053214
AML_patient_15	-0.0116795	0.0237493	0.0128094
AML_patient_16	0.00156503	-0.0087714	-0.00400187
AML_patient_17	0.0150067	-0.0112469	0.00763563
AML_patient_18	0.00842751	0.0195209	0.0272652
AML_patient_19	0.0082653	0.00985213	0.028589
AML_patient_20	-0.00316036	-0.0299056	-0.000485949
AML_patient_21	0.0105315	-0.00159768	0.0022548
AML_patient_22	-0.00610032	-0.000185895	-0.0131972
AML_patient_23	-0.0204241	0.00313087	-0.0187563
AML_patient_24	-0.0329829	-0.00072479	-0.0213282
AML_patient_25	-0.00260922	0.0142479	-0.0125339
AML_patient_26	-0.0136347	-0.00491668	-0.0195484
AML_patient_27	-0.0217591	-0.0227872	-0.0272032
AML_patient_28	-0.00648963	0.0173446	-0.00168831
AML_patient_29	-0.0111373	0.0198249	-0.0262121
AML_patient_30	-0.0149237	0.0161613	0.00500221
AML_patient_31	-0.00597017	0.0220083	-0.0125164
AML_patient_32	0.00959096	-0.0227563	-0.0146466
AML_patient_33	0.00811938	0.00669236	-0.0123309
AML_patient_34	0.00566302	0.00119519	0.00424577
AML_patient_35	-0.0161388	-0.00164332	-0.0198971
AML_patient_36	-0.0310204	0.0183118	0.00367194
AML_patient_37	0.0117222	0.0127366	-0.00271059
AML_patient_38	0.00933292	-0.00722955	0.0114804
AML_patient_39	-0.00115146	-0.00188297	0.0330788
AML_patient_40	-0.00667004	0.0121119	0.0070021
AML_patient_41	-0.00141748	0.0317699	-0.000702196
AML_patient_42	-0.0122467	0.02201	-0.0059969
AML_patient_43	-0.00959795	0.0119631	0.0454521
AML_patient_44	0.0035101	-0.0193334	0.00965791
AML_patient_45	-0.00535699	0.0119924	-0.0109238
AML_patient_46	0.01338	0.00649805	-0.0233495
AML_patient_47	0.0112591	0.0029823	-0.0110841
AML_patient_48	0.0262498	0.0117644	-0.00893393
AML_patient_49	0.011478	0.0201354	0.00577258
AML_patient_50	0.0152897	-0.0108476	-0.00911715
AML_patient_51	0.00762848	0.0179545	-0.023012
AML_patient_52	0.0169186	0.0200832	0.0113609
AML_patient_53	0.00176943	0.00865135	0.00987779
AML_patient_54	0.0192945	0.00417741	0.000655561
AML_patient_55	-0.0221589	-0.00459472	-0.0271746
AML_patient_56	-0.0117968	0.0105212	0.0156419
AML_patient_57	-0.0209014	0.0060053	0.00742612
AML_patient_58	0.0128065	-0.00838441	-0.00165547
AML_patient_59	-0.0224246	0.00954996	0.00392852
AML_patient_60	-0.0198493	0.000285623	-0.0198683
AML_patient_61	-0.00762763	0.000452848	0.0208633
AML_patient_62	-0.00379275	0.0124196	-0.00539871
AML_patient_63	-0.00912453	0.00388	-0.0144604
AML_patient_64	0.0173974	0.013717	0.00403883
AML_patient_65	-0.0106418	-0.0129277	-0.0147734
AML_patient_66	-0.0376	-0.026151	-0.00824519
AML_patient_67	-0.00811382	-0.0107867	0.0156824
AML_patient_68	-0.0107492	0.011501	-0.0150668
AML_patient_69	0.00560232	0.0137184	-0.00380425
AML_patient_70	-0.0243137	-0.0138055	-0.0086773
AML_patient_71	-0.0169447	0.000784886	-0.00519918
AML_patient_72	0.0248326	0.000481537	-0.0193215
AML_patient_73	-0.0149109	-0.0232726	-0.0142996
AML_patient_74	0.012061	0.00920516	0.00426817
AML_patient_75	0.0175438	-0.00676653	0.00382802
AML_patient_76	-0.00337753	0.0143964	0.019957
AML_patient_77	0.0121651	0.00848642	-0.00397959
AML_patient_78	0.0205683	-0.000896976	-0.00251562
AML_patient_79	0.0253129	-0.0286512	-0.0159255
AML_patient_80	0.0401805	-0.0455049	0.0430651
AML_patient_81	-0.00550245	0.0165081	-0.00114213
AML_patient_82	0.0261622	-0.000802576	0.0172936
AML_patient_83	-0.00242815	-0.0351893	0.0144663
AML_patient_84	0.013886	-0.012523	0.0167938
AML_patient_85	-0.016411	0.0144149	0.0351189
AML_patient_86	0.0143935	-0.00105828	0.0267515
AML_patient_87	0.0155537	-0.00195549	0.017654
AML_patient_88	0.00448707	-0.00555203	0.0271586
AML_patient_89	0.0321573	0.0143871	-0.00452667
AML_patient_90	-0.00628222	-0.0125442	0.0151601
AML_patient_91	0.0260673	-0.0215185	0.00123901
AML_patient_92	0.000211135	0.0216763	0.0102388
AML_patient_93	0.00153643	-0.00171023	0.0166991
AML_patient_94	-0.0232916	-0.00756017	-0.0120113
AML_patient_95	-0.00991678	-0.000850294	0.025269
AML_patient_96	-0.0104077	0.0120456	0.00556656
AML_patient_97	-0.00591133	0.00442032	-0.00738597
AML_patient_98	-0.00230698	0.00852245	-0.0228093
AML_patient_99	0.00466617	-0.00234727	0.0166484
AML_patient_100	0.0070195	0.00525158	0.0123922
AML_patient_101	0.0267029	0.0219657	-0.0061233
AML_patient_102	-0.0143523	0.00203571	0.0201723
AML_patient_103	0.0135834	-0.0245271	-0.0203067
AML_patient_104	0.0141633	0.0212567	-0.00989725
AML_patient_105	0.0444552	0.0116782	0.00540742
AML_patient_106	0.015028	-0.0176824	0.0135456
AML_patient_107	0.00649594	0.0255427	0.018159
AML_patient_108	-0.0106705	-0.00106112	0.0204868
AML_patient_109	-0.0206537	0.00675747	0.0187621
AML_patient_110	-0.0248908	0.0133691	-0.0236101
AML_patient_111	-0.00802413	0.00637358	0.00126658
AML_patient_112	-0.00319366	0.0233555	0.00865716
AML_patient_113	0.00411855	-0.0105203	-0.0106571
AML_patient_114	-0.0127379	6.7239e-05	-0.00874151
AML_patient_115	0.0151287	-0.0209836	-0.0088278
AML_patient_116	0.0124673	0.0122902	-0.0028663
AML_patient_117	0.0104713	-0.0183494	-0.0251648
AML_patient_118	0.00818701	0.00954296	-0.000126085
AML_patient_119	0.0025269	0.0128325	-0.00901889
AML_patient_120	0.00810559	0.0097667	0.0199359
AML_patient_121	0.00467342	0.0230722	0.0322876
AML_patient_122	0.0112619	0.00886479	0.0265357
AML_patient_123	-0.00913987	0.0214072	0.00369475
AML_patient_124	-0.00156446	0.0120002	0.0093979
AML_patient_125	0.00948091	0.000189535	-0.00672581
AML_patient_126	0.025292	-0.0397789	-0.0119781
AML_patient_127	-0.000112147	-0.0123529	-0.00524637
AML_patient_128	0.0237942	0.00101883	0.00118489
AML_patient_129	0.0149717	-0.0228792	0.00240529
AML_patient_130	0.0208832	0.00251753	-0.00862372
AML_patient_131	0.000267033	0.0174666	0.0183216
AML_patient_132	0.0151725	0.015291	-0.000251829
AML_patient_133	0.00710047	0.0222863	0.0282926
AML_patient_134	-0.00278665	-0.017025	0.00360223
AML_patient_135	0.00920557	0.00841059	-0.0038353
AML_patient_136	-0.00162173	0.0120631	0.0200468
AML_patient_137	-0.00212973	0.0113452	-0.0100287
AML_patient_138	0.0112003	0.018544	0.000620535
AML_patient_139	0.0102847	0.00970521	0.0168971
AML_patient_140	-0.0301629	-0.0343142	0.00993061
AML_patient_141	-0.0208716	-0.00166495	0.00415222
AML_patient_142	-0.00837787	0.0220764	0.00676092
AML_patient_143	0.0153674	0.0105443	-0.00420468
AML_patient_144	0.0176588	0.00288568	-0.0041555
AML_patient_145	-0.0249672	0.002256	-0.0193415
AML_patient_146	0.000972273	-0.00216176	-0.0157547
AML_patient_147	-0.0110401	-0.00582209	0.0434577
AML_patient_148	-0.0220114	0.0108072	-0.00564455
AML_patient_149	-0.0214026	0.0163182	-0.00104236
AML_patient_150	0.0115254	0.00268307	-0.0115006
AML_patient_151	-0.0126111	-0.0217857	-0.0149523
AML_patient_152	-0.00463895	0.00822918	-0.0052997
AML_patient_153	-0.0120195	0.00081082	-0.00158651
AML_patient_154	0.0127639	-0.00292695	0.00862637
AML_patient_155	-0.0234098	0.00902003	-0.0210386
AML_patient_156	-0.00302434	0.0174354	-0.000437097
AML_patient_157	-0.0186427	-0.00763844	-0.0229205
AML_patient_158	-0.033797	-0.00253304	-0.0186739
AML_patient_159	-0.0116811	5.24289e-05	0.0111072
AML_patient_160	-0.00904404	0.00236287	-0.0127768
AML_patient_161	-0.0383391	-0.0293304	-0.021905
AML_patient_162	-0.0144607	0.0100336	-0.0108366
AML_patient_163	0.00280152	0.0171938	0.00714392
AML_patient_164	0.00235566	-0.00923653	0.00362948
AML_patient_165	-0.00365322	0.0135131	-0.00735636
AML_patient_166	0.00855827	-0.0285275	-0.023498
AML_patient_167	-0.0139165	-0.0287499	-0.0198132
AML_patient_168	0.000427547	-0.0250151	-0.00903907
AML_patient_169	-0.0340322	-0.0339267	-0.0144433
AML_patient_170	-0.0274399	-0.0297776	-0.00676211
AML_patient_171	-0.035913	-0.0249472	0.0223813
AML_patient_172	0.00737264	-0.026551	-0.00358438
AML_patient_173	-0.0136079	-0.00934815	-0.00824753
AML_patient_174	0.0153265	-0.0228239	0.00660886
AML_patient_175	0.0382018	-0.0213072	-0.0127991
AML_patient_176	-0.00840465	-0.0081366	-0.00404171
AML_patient_177	-0.0274484	-0.0294746	-0.0171024
AML_patient_178	-0.0210877	-0.0193328	-0.010174
AML_patient_179	-0.0448003	-0.0121196	-0.00311007
AML_patient_180	-0.021535	-0.00917653	-0.0204342
AML_patient_181	-0.00961682	-0.0139188	-0.00751628
AML_patient_182	0.0107785	-0.0314641	-0.0114696
AML_patient_183	0.0198571	0.00650176	-0.00666381
AML_patient_184	0.0127926	0.0141594	0.0177268
AML_patient_185	0.00233985	0.0142788	0.00382651
AML_patient_186	-0.000160273	0.0236984	-0.00240967
AML_patient_187	0.0276691	0.0105206	-0.00511486
AML_patient_188	0.00108762	0.0113602	-0.00752432
AML_patient_189	0.0168331	0.0277833	-0.00601356
AML_patient_190	0.00461547	0.0207136	-0.0251832
AML_patient_191	0.0266912	0.00300675	0.00686193
AML_patient_192	0.0258355	-8.6559e-05	-0.00678922
AML_patient_193	0.00598042	0.0205067	-0.0168579
AML_patient_194	0.00205385	-0.0126726	-0.00224549
AML_patient_195	-0.0223124	-0.0136467	-0.00522281
AML_patient_196	0.00935666	0.0110467	-0.000962703
AML_patient_197	-0.00729456	0.0313777	0.00425175
AML_patient_198	0.0306044	0.0117625	-0.0108569
AML_patient_199	-0.000858077	0.00503771	-0.01125
AML_patient_200	0.0242526	0.0298418	0.00674169
AML_patient_201	0.0121642	0.0184302	-0.00829627
AML_patient_202	0.0109662	0.0248806	-0.0165731
AML_patient_203	-0.00402194	-0.0108769	-0.005269
AML_patient_204	0.00409145	0.0126127	-0.00129786
AML_patient_205	0.00259756	0.0175757	-0.0187021
AML_patient_206	0.00745276	0.00877068	-0.0092711
AML_patient_207	-0.0097293	0.00484863	-0.0255242
AML_patient_208	-0.00162286	0.0141314	-0.019544
AML_patient_209	-0.00470401	0.00680762	-0.0147273
AML_patient_210	0.010321	0.0289784	0.0344443
AML_patient_211	0.00180816	0.00895618	-0.0116681
AML_patient_212	0.000676227	0.0204339	-0.00377859
AML_patient_213	-0.00471865	-0.00129677	0.000903389
AML_patient_214	0.00127132	-0.0089356	0.00649602
AML_patient_215	0.00737609	-0.0125612	0.00252057
AML_patient_216	0.0115562	0.0175626	0.00649787
AML_patient_217	0.0101211	-0.00911429	-0.0055804
AML_patient_218	0.018131	0.0127858	0.00200479
AML_patient_219	0.0229308	-0.0121815	-0.00367288
AML_patient_220	-0.00633504	-0.00757724	0.0416874
AML_patient_221	0.00396626	-5.09359e-05	-0.00647683
AML_patient_222	0.0189593	-0.0235357	-0.0311006
AML_patient_223	0.00242772	-0.0260141	0.0240523
AML_patient_224	0.00209956	-0.00762215	-0.00690221
AML_patient_225	-0.000969091	0.0117692	-0.00569536
AML_patient_226	0.0132224	-0.0052994	-0.00436417
AML_patient_227	0.00401795	-0.00377018	-0.0137522
AML_patient_228	0.00453094	0.0133949	-0.00502238
AML_patient_229	0.00249565	-0.00977418	-0.00234587
AML_patient_230	0.00176383	-0.00309838	0.0152685
AML_patient_231	0.00411994	0.0106842	0.0036889
AML_patient_232	-0.0116326	0.00314878	0.0138746
AML_patient_233	-0.00439577	0.0156042	0.00305803
AML_patient_234	0.00879053	-0.00906119	-0.00875052
AML_patient_235	0.00991326	0.00897141	0.0268876
AML_patient_236	-0.00552102	-0.0133671	0.0375959
AML_patient_237	-0.00557271	-0.0152915	-0.000858157
AML_patient_238	0.000700146	-0.0109398	-0.0114596
AML_patient_239	0.0112817	0.0176209	-0.00486016
AML_patient_240	0.00331486	-0.0128271	-0.00696877
AML_patient_241	-0.0109562	-0.010731	0.0193129
AML_patient_242	-0.00522311	-0.000770398	-0.00961213
AML_patient_243	-0.00128887	-0.00294528	0.00554511
AML_patient_244	-0.0196502	-0.0007473	0.0103049
AML_patient_245	0.0158767	-0.00696128	-0.00356624
AML_patient_246	-0.0279748	0.00898465	0.0299434
AML_patient_247	0.0154354	0.0293467	0.0386273
AML_patient_248	0.0186789	0.0168301	0.0198013
AML_patient_249	0.0183209	-0.00527062	0.000498381
AML_patient_250	0.00103246	-0.0167718	0.004447
AML_patient_251	-0.0151927	0.0126132	-0.0226231
AML_patient_252	-0.00718444	0.0183311	0.0130401
AML_patient_253	-0.0158705	0.00871788	-0.00292376
AML_patient_254	0.00114072	-0.0165196	-0.00893004
AML_patient_255	-0.00522392	-0.0342263	-0.0232568
AML_patient_256	0.0104733	0.0104988	0.0040699
AML_patient_257	-0.02849	-0.00643478	-0.0170191
AML_patient_258	0.0161789	0.0041711	0.00250733
AML_patient_259	-0.000215449	0.0117171	0.0267813
AML_patient_260	-0.00901669	-0.000334355	0.00358542
AML_patient_261	-0.0133923	-0.00329728	0.0272581
AML_patient_262	0.0077836	0.00243578	-0.0128999
AML_patient_263	0.00160486	0.00556271	0.0483885
AML_patient_264	-0.0308189	0.00177743	-0.0306657
AML_patient_265	-0.011961	0.0135549	-0.00144456
AML_patient_266	0.0296744	-0.00804656	-0.00127328
AML_patient_267	-0.0103312	-0.00106755	0.0201697
AML_patient_268	-0.0132233	-0.0340904	-0.019978
AML_patient_269	0.0209478	-0.00123136	-0.00762872
AML_patient_270	-0.0161773	-0.00666114	-0.00959543
AML_patient_271	0.015058	0.015551	-0.00158485
AML_patient_272	-0.0079962	-0.00608592	-0.0426347
AML_patient_273	-0.0114372	0.00583623	-0.0125625
AML_patient_274	0.0161675	-0.00404578	-0.0110525
AML_patient_275	0.0256382	-0.0247102	-0.00336298
AML_patient_276	-0.00954562	0.00599533	-0.00501683
AML_patient_277	-0.00599939	-0.00627735	-0.0018746
AML_patient_278	0.00563013	-0.00461944	0.00936522
AML_patient_279	0.000714445	-0.00092736	0.00491623
AML_patient_280	0.00168113	-0.0264999	-0.00182921
AML_patient_281	-0.00209652	-0.0141092	-0.021784
AML_patient_282	0.0221935	-0.0229003	-0.0182678
AML_patient_283	0.00720487	-0.0150622	-0.0125845
AML_patient_284	0.00459131	0.00616505	-0.0220572
AML_patient_285	0.0154104	-0.00679582	-0.00314806
AML_patient_286	-0.00680987	-0.0344857	0.00139265
AML_patient_287	0.00607159	0.00621952	-0.0161523
AML_patient_288	-0.0208793	-0.0338379	0.00546188
AML_patient_289	-0.0089135	0.000366622	0.00427664
AML_patient_290	0.0101305	-0.00303991	-0.0209129
AML_patient_291	0.000873923	0.0050339	0.0271025
AML_patient_292	-0.0279276	-0.00056034	0.00630731
AML_patient_293	0.0252185	-0.00230902	0.00659509
AML_patient_294	0.00821275	0.0112787	0.0107749
AML_patient_295	-0.00523656	-0.0060866	0.0164397
AML_patient_296	0.0190375	-0.00658029	-0.0187383
AML_patient_297	-0.0115682	-0.017835	-0.0147303
AML_patient_298	0.00457527	-0.00834688	-0.00654866
AML_patient_299	-0.0109357	0.00653071	0.00314289
AML_patient_300	-0.0123565	0.00533045	-0.0108535
AML_patient_301	0.0159276	-0.0145161	-0.0139235
AML_patient_302	0.0237211	-0.0073111	-0.0203796
AML_patient_303	-0.0135463	-0.000818265	0.0330021
AML_patient_304	-0.0104581	-0.00531941	0.00795189
AML_patient_305	0.0250819	0.00721862	0.0191426
AML_patient_306	-0.013343	-0.00248308	-0.0166982
AML_patient_307	0.0056524	-0.00313174	0.026609
AML_patient_308	-0.000741253	-0.00871366	-0.0037455
AML_patient_309	-0.00290263	-0.0177338	-0.0103079
AML_patient_310	0.0278009	-0.00965964	0.00516574
AML_patient_311	-0.0146611	-0.0165061	-0.00828675
AML_patient_312	-0.021923	0.0113677	0.0210652
AML_patient_313	0.0127849	0.00153904	-0.0110723
AML_patient_314	-0.0049978	-0.0141509	0.0031743
AML_patient_315	0.0420061	-0.00968671	-0.0156239
AML_patient_316	0.0255258	-0.00223425	-0.0153409
AML_patient_317	0.00477727	0.00787628	0.0416989
AML_patient_318	0.0220924	-0.0310607	-0.0202553
AML_patient_319	0.00603352	0.00838855	-0.00188868
AML_patient_320	0.0160532	-0.00624384	-0.0106366
AML_patient_321	0.0082403	-0.00578697	0.00660973
AML_patient_322	0.0155532	-0.0116359	-0.011749
AML_patient_323	0.00543954	0.0202258	-0.0253576
AML_patient_324	-0.0264734	0.021558	0.0165212
AML_patient_325	0.0126865	-0.00450314	-0.0127099
AML_patient_326	-0.0219108	-0.0193501	0.00223152
AML_patient_327	0.00313448	-0.0261624	-6.48812e-05
AML_patient_328	-0.00137723	0.0163248	-0.00835444
AML_patient_329	-0.019082	-0.00392262	-0.0123204
AML_patient_330	0.00621666	0.00477687	-0.00113002
AML_patient_331	-0.00986115	0.00757448	0.0148907
AML_patient_332	-0.00321386	0.00153199	0.00308354
AML_patient_333	0.000815144	0.0108934	0.0111745
AML_patient_334	-0.00892442	-0.00961652	-0.0173181
AML_patient_335	0.014635	0.0222582	0.0160633
AML_patient_336	-0.0101605	0.0190845	0.000324434
AML_patient_337	0.000382499	0.0153444	0.00419047
AML_patient_338	-0.0140457	0.00534852	-0.00911899
AML_patient_339	-0.0104234	-0.00782294	0.00541832
AML_patient_340	-0.0103205	0.00661887	0.0237852
AML_patient_341	0.0070893	0.00248038	-0.0137664
AML_patient_342	-0.00466837	-0.00114798	-0.0287865
AML_patient_343	-0.0359039	-0.0135671	-0.00775124
AML_patient_344	-0.0226438	0.00767197	-0.0162148
AML_patient_345	-0.0169308	0.01149	-0.0428516
AML_patient_346	0.00280475	-0.0191538	-0.0018382
AML_patient_347	0.00186347	0.0100645	0.00797001
AML_patient_348	0.0204215	-0.0164852	-0.0113163
AML_patient_349	0.0215944	0.00750311	0.00950394
AML_patient_350	0.0355592	0.0221098	0.0165763
AML_patient_351	0.0139837	0.000734101	0.0103213
AML_patient_352	-0.0183247	-0.0100294	-0.0120589
AML_patient_353	0.00619674	0.00539525	-0.00737614
AML_patient_354	0.0226587	-0.0223497	-0.00944844
AML_patient_355	0.0161039	-0.0330299	0.00489001
AML_patient_356	-0.00193996	-0.00474005	-0.010722
AML_patient_357	0.00147197	-0.00628537	-0.0155499
AML_patient_358	-0.00418469	-0.0146476	-0.0136466
AML_patient_359	-0.0112473	0.011296	0.00686709
AML_patient_360	0.00599692	-0.0202206	0.0229847
AML_patient_361	0.00247544	-0.00686308	0.0369052
AML_patient_362	-0.00506393	-0.00205625	-0.001263
AML_patient_363	-0.00118693	0.00572626	0.0262482
AML_patient_364	-0.00045794	0.0148098	0.00691446
AML_patient_365	-0.000427305	-0.0347432	-0.00850411
AML_patient_366	0.0122411	-0.0222017	-0.00762518
AML_patient_367	-0.0128266	0.00163257	0.00730724
AML_patient_368	-0.0104683	0.0273837	-0.00389812
AML_patient_369	-0.0105758	-0.0261455	0.00649993
AML_patient_370	-0.0143656	0.0130024	-0.00433211
AML_patient_371	0.00482441	0.00739952	0.00394413
AML_patient_372	-0.00569677	0.0167105	-0.0164259
AML_patient_373	-0.00372425	8.19392e-06	0.006709
AML_patient_374	0.0260033	0.00635248	-0.0101434
AML_patient_375	-0.0155987	0.00819191	0.0228291
AML_patient_376	0.0181673	-0.00742014	0.00110267
AML_patient_377	0.0133496	0.0110748	-0.0139851
AML_patient_378	-0.00883071	0.00721084	0.0129941
AML_patient_379	-0.0011536	-0.0128321	-0.0242627
AML_patient_380	-0.0039438	-0.00702766	-0.0116931
AML_patient_381	0.0203822	0.00443175	-0.0161657
AML_patient_382	0.0420535	0.0182904	0.00240417
AML_patient_383	-0.0187942	0.0196859	0.00391681
AML_patient_384	0.0138978	0.0134481	0.0357367
AML_patient_385	0.0107206	0.0129198	0.0065549
AML_patient_386	0.00710729	-0.00105491	0.0184491
AML_patient_387	0.0103161	0.00370276	-0.000735538
AML_patient_388	0.0182621	-0.00574564	0.0102514
AML_patient_389	-0.0116645	0.00168979	-0.000685109
AML_patient_390	0.0149104	-0.01582	0.0175821
AML_patient_391	0.0116415	-0.0448774	0.00647011
AML_patient_392	0.00243665	-0.00209772	0.00196323
AML_patient_393	-0.000612397	-0.000372951	0.0128254
AML_patient_394	-0.000203231	0.00385691	0.0127684
AML_patient_395	0.00129603	-0.00499214	-0.0178784
AML_patient_396	0.0157515	0.0137472	-0.00741937
AML_patient_397	0.00736022	0.0158418	0.0519863
AML_patient_398	-0.00291224	-0.0142904	0.0106503
AML_patient_399	0.0132452	0.0216767	-0.0067385
AML_patient_400	0.0374059	-0.0259842	-0.0121111
AML_patient_401	-0.000351151	-0.0127368	0.0313472
AML_patient_402	-0.0200338	-0.0447478	-0.00339952
AML_patient_403	0.00167227	0.00985018	0.00520016
AML_patient_404	0.00513951	-0.00840032	-0.0215952
AML_patient_405	0.0157717	-0.0193486	-0.000450758
AML_patient_406	-0.0148941	-0.017753	-0.0283608
AML_patient_407	0.0119068	0.00239587	-0.0029517
AML_patient_408	-0.0243059	-0.00857572	-0.00723067
AML_patient_409	-0.00802896	0.0048586	0.0204055
AML_patient_410	-0.0203386	-0.00124696	0.0272222
AML_patient_411	-0.00711956	0.000275566	0.0298396
AML_patient_412	0.00831346	0.0215904	-0.00318395
AML_patient_413	-0.00193017	0.00325209	0.0177622
AML_patient_414	-0.0036915	0.0052907	-0.00300756
AML_patient_415	-0.0213474	0.0225888	0.0342863
AML_patient_416	0.00280057	0.0184744	-0.00578819
AML_patient_417	-0.00203519	-0.00852056	0.0274965
AML_patient_418	-0.0300315	0.0061155	0.016778
AML_patient_419	-0.0212649	-0.0063174	0.0156312
AML_patient_420	-0.0188172	0.00719844	0.00759414
AML_patient_421	-0.0306595	-0.00463293	-0.00402148
AML_patient_422	-0.00640677	0.00130305	0.0116962

## Sheet: eigengenes-BEAT
Sample	ME51	ME55	ME46
12-00023	0.0017197	0.00704705	-0.0018745
12-00051	0.00282042	-0.00605459	-0.000283622
12-00066	0.0022802	0.0104998	-0.0066838
12-00150	0.00921113	0.0137546	-0.00285995
12-00211	-0.00441394	-0.0107046	-0.0241821
12-00258	0.0041368	0.0123278	-0.00611108
12-00294	0.0172487	0.0227745	-0.0132433
12-00372	-0.010658	-0.00625969	-0.00446498
12-00423	-0.00247143	0.000602061	-0.000966318
12-00426	0.000725814	-0.0140078	-0.00644244
13-00007	-0.0105315	-0.00955758	-0.021978
13-00028	-0.01281	-0.00757655	-0.0034948
13-00034	0.033021	-0.00314383	0.0106846
13-00098	-0.0175091	-0.0377074	-0.00816138
13-00118	-0.0235477	-0.0136553	-0.0254232
13-00123	0.00759831	0.00638404	0.00745271
13-00145	0.0035352	-0.0230386	-0.00563212
13-00146	-0.00727333	-0.00965967	-0.0116352
13-00147	0.00442797	-0.00455158	-0.00833933
13-00149	-0.0421412	-0.0271126	-0.0338689
13-00150	0.0140585	0.00876349	0.00417583
13-00157	0.00331281	0.0119905	-0.00892918
13-00160	-0.00704284	0.00985556	0.00557923
13-00163	-0.00296466	0.0222668	-0.0146343
13-00165	0.0104128	0.000651141	-0.013284
13-00166	0.00514079	-0.00854372	-0.00466003
13-00186	-0.0174437	-0.00227868	-0.0109868
13-00195	0.00740587	0.00703371	-0.0104028
13-00202	-0.00259936	0.0164203	-0.000659979
13-00204	-0.0297305	-0.0387028	-0.0130757
13-00226	-0.0342177	-0.0193109	-0.0288491
13-00232	-0.0227792	0.00525276	-0.0177874
13-00245	-0.0304838	0.0152985	-0.00971443
13-00250	-0.00673502	0.00203562	0.0102127
13-00253	-0.0093127	-0.00361884	0.0193619
13-00255	0.0121818	0.0127711	-0.00161773
13-00260	-0.0169752	-0.00482621	-0.0142573
13-00262	0.00313584	0.00567966	-0.00992996
13-00266	0.0029699	0.0209088	5.94837e-05
13-00270	0.0140716	0.0182848	-0.0106754
13-00281	0.00988028	-0.0231212	0.00114283
13-00331	0.00820328	-0.00546351	-0.0167775
13-00338	0.0169735	0.00942048	0.0295855
13-00342	-0.0154711	-0.0149898	-0.0128942
13-00353	0.0228111	0.000809769	0.00249417
13-00354	-0.00364441	-0.0132562	0.0138319
13-00365	0.0280713	-0.0291877	0.0481836
13-00384	0.00967959	-0.0202652	0.0380233
13-00393	-0.0133916	0.0104631	0.00764676
13-00396	0.00465914	0.0208465	0.00137323
13-00406	0.026695	0.0161579	-0.00171235
13-00409	0.0281128	0.0112429	-0.00374754
13-00420	0.0431105	0.00457614	0.0164622
13-00425	0.0207236	-0.00590846	0.00987088
13-00450	-0.00310692	-0.00262951	0.00420624
13-00454	0.0103353	0.00370324	0.0314075
13-00466	0.0120566	-0.0323207	0.0461567
13-00468	0.000997984	0.013556	-0.0174942
13-00487	0.00509789	0.0224952	-0.00990543
13-00493	0.0204836	0.00331337	-0.00247448
13-00496	0.0261117	0.0265464	0.0143672
13-00500	0.00860726	0.000391201	0.000817683
13-00513	0.0191246	-0.00251349	-0.00759823
13-00515	0.00915433	0.00248554	0.0165118
13-00522	-0.000424668	6.5751e-05	-0.00822223
13-00532	0.00537833	-0.0204426	-0.0129741
13-00544	-0.0250922	-0.00823627	-0.014004
13-00545	0.0203394	0.0091093	-0.00249968
13-00546	0.0217906	-0.000791765	-0.000211561
13-00551	0.0179861	0.0141433	0.00322176
13-00552	0.00132873	0.0148811	-0.00713895
13-00557	-0.00342791	0.00325197	-0.022002
13-00558	-0.00601083	0.00830583	-0.0141172
13-00563	0.00435529	0.0168672	0.00561082
13-00572	-0.00343885	-0.0107742	0.0434616
13-00573	-0.00682254	0.00652092	0.00786657
13-00578	0.00732001	0.000257188	-0.00803106
13-00581	0.00955758	-0.0103579	-0.018281
13-00593	0.00372204	-0.000850291	3.92344e-05
13-00601	-0.0215918	-0.00496016	-0.0114395
13-00602	-0.00171451	0.00925647	-0.00714249
13-00615	-0.0236785	0.00676755	-0.0155599
13-00619	0.00651956	-0.00728533	0.000541826
13-00625	0.0268522	-0.00306456	0.0114695
13-00650	-0.0169904	-0.00575943	-0.0194545
13-00655	0.0110722	0.00612525	0.00271304
13-00658	-0.0221486	-0.00847904	-0.0120177
13-00659	0.0132224	0.0106831	-0.000256689
13-00660	-0.00323252	0.0227529	0.0101717
14-00001	-0.0205848	-0.0324773	-0.0231537
14-00012	0.0190581	-0.0128238	0.00650357
14-00015	0.0264324	-0.00171048	0.00582798
14-00021	0.00032597	0.00706208	0.00754086
14-00023	0.000637136	0.00459245	0.0078316
14-00026	0.0100042	0.00337921	0.00731261
14-00034	-0.0437301	-0.0212062	-0.0301039
14-00041	0.0093464	0.00597495	0.0301462
14-00044	0.00312406	-0.00732561	-0.014571
14-00045	0.00605172	-0.0112558	-0.0147805
14-00053	0.0122096	0.00146784	0.0117654
14-00060	-0.00382096	0.00897634	0.00987344
14-00061	0.0259638	0.020616	-0.00241818
14-00063	-0.000578044	0.0298012	0.0136962
14-00064	0.00988363	-0.000490514	0.019677
14-00078	-0.0304057	-0.0401376	-0.00721343
14-00081	-0.00383406	-0.0094404	0.0110257
14-00083	-0.00788259	-0.00860875	-0.0144694
14-00092	-0.0121045	-0.0138958	-0.0118845
14-00096	0.0065395	-0.00497379	0.00816392
14-00113	-0.00228339	0.0106971	0.0178492
14-00125	-0.0139669	0.014481	-0.0183199
14-00126	0.0114272	0.00863114	-0.0116262
14-00127	0.0138207	0.0114792	-0.00116693
14-00135	0.00397571	0.0235267	0.00328988
14-00141	-0.0110867	-0.0145483	-0.0195685
14-00152	0.0114144	-0.0269513	-0.0286615
14-00175	0.00642606	-0.0251127	0.026103
14-00184	0.00816861	0.00110698	-0.00358684
14-00193	0.0148879	0.0151232	0.0256026
14-00228	-0.00152008	0.000896886	-0.00949019
14-00231	0.0282758	-0.000428729	0.00531775
14-00259	-0.000801344	0.00481203	-0.000223243
14-00279	0.0282694	0.00887923	0.00740515
14-00289	0.00710885	-9.96222e-05	0.00764553
14-00331	0.0078752	-0.000815706	-0.0122017
14-00355	0.0138164	0.00144026	0.000919495
14-00359	0.026771	0.0274301	-0.00298501
14-00376	-0.0209625	0.000969094	-0.00809316
14-00380	0.0126666	0.00843466	0.0255016
14-00423	0.0070455	0.0224824	0.0180155
14-00425	-0.00743748	-0.0274952	-0.00239107
14-00434	0.025998	-0.0177289	-0.000631492
14-00447	0.0280874	0.00178634	-0.00277548
14-00448	0.00391116	-0.000349267	0.00108987
14-00454	-0.00912102	-0.0010028	-0.000306629
14-00458	-0.0211355	-0.0143728	-0.00236377
14-00464	-0.00512762	-0.0183793	0.00611614
14-00473	0.00567598	0.0149438	0.0177715
14-00476	0.00202427	-0.0149222	-0.0186256
14-00488	0.0331565	0.00598904	0.0199036
14-00495	-0.00193732	0.00601071	0.000900865
14-00496	-0.00528441	-0.00778786	0.0314095
14-00504	0.00802571	-0.0138218	0.0199837
14-00514	0.0076618	-0.00670045	-0.00310223
14-00528	0.029887	-0.0106376	0.00664989
14-00542	-0.00408128	-0.0152463	0.00915321
14-00546	-0.0096951	-0.0241372	-0.0147924
14-00559	0.00718208	-0.00304459	0.0144632
14-00564	-0.0057868	0.00769446	-0.00201335
14-00567	0.000995239	-0.00544628	-0.013889
14-00578	0.0135021	-0.0102081	-0.0168285
14-00581	-0.00265124	0.0208454	-0.000683291
14-00588	-0.000437865	0.00478255	0.0375577
14-00597	-0.014989	0.0252237	-0.00136739
14-00599	0.0137981	0.00641653	-0.00111678
14-00602	0.00926701	-0.0159943	-0.00191468
14-00608	0.00565834	-0.00457464	0.00446564
14-00613	0.0110438	0.0192331	0.0278255
14-00618	-0.0287704	-0.0218383	-0.0133373
14-00632	0.0156928	-0.00601811	0.00028814
14-00643	-0.0383643	0.000442822	-0.0267839
14-00658	-0.00233849	-0.0152918	-0.0277968
14-00667	0.00347358	0.0154037	-0.0020739
14-00670	-0.0175212	-0.017952	-0.00170313
14-00672	-0.00728132	-0.00276903	0.00940446
14-00676	0.0180254	0.00820972	0.041161
14-00681	0.00129215	-0.0162534	-0.00740001
14-00690	0.00566148	0.000312031	-0.0139083
14-00712	0.000291784	0.0301701	-0.00831379
14-00714	0.0135428	-0.0236838	0.00749251
14-00725	-0.0189219	-0.0216566	0.0148929
14-00730	-0.0399962	-0.0377373	-0.0174614
14-00735	0.000197002	-0.0160959	-0.00465421
14-00739	-0.00220329	-0.00855689	-0.0171043
14-00742	-0.00703288	-0.00179415	0.00917348
14-00757	0.023472	-0.000701041	-0.00696421
14-00761	-0.0137147	0.00933646	-0.00445806
14-00774	0.0179754	0.0219578	0.00710004
14-00780	0.00828076	0.00447234	0.0112562
14-00781	0.0123971	0.0041021	-0.00100027
14-00787	-0.0405417	-0.0188645	-0.0249864
14-00798	0.0120963	0.0200882	0.000619879
14-00815	-0.0148975	-0.0161179	0.00795147
14-00817	0.0134635	-0.0343312	-0.0258613
14-00831	-0.02533	-0.0458134	-0.0108535
14-00832	-0.00441225	0.00633753	-0.00795264
14-00901	0.0151977	0.00720567	0.00546467
15-00014	0.0317857	-0.0138255	-0.01208
15-00018	0.00474922	0.003654	0.024886
15-00024	0.00655958	-0.0141465	-0.00285949
15-00029	-0.00916196	-0.00197469	-0.0174696
15-00043	0.00180657	0.0155147	0.00796442
15-00045	0.0255737	0.0222928	0.00174338
15-00051	-0.0170766	-0.0269457	-0.0196032
15-00057	0.00785459	0.00213945	0.0159889
15-00073	0.0130168	0.00805883	0.012573
15-00075	0.0167368	0.00565815	0.000456292
15-00081	-0.00588542	0.014504	-0.00414818
15-00084	0.00748425	0.0140252	-0.0111664
15-00123	0.000935873	-0.00990666	-0.0180895
15-00140	0.00153007	0.00826237	0.0141881
15-00147	-0.0275141	-0.0200743	-0.0214737
15-00169	-0.0162205	0.000718757	-0.00546378
15-00171	0.0025036	0.00785371	0.0210291
15-00175	0.00366089	0.0137186	-0.00188957
15-00194	0.000473778	0.00830118	0.00898376
15-00201	0.0173056	-0.0144274	0.0429875
15-00229	-0.0120377	-0.0322966	-0.0103738
15-00231	-0.0068683	0.015641	-0.0144033
15-00237	-0.000439337	-0.0235389	-0.0182946
15-00246	-0.00941411	-0.0252334	0.0119375
15-00248	-0.0146348	-0.0102881	-0.0205187
15-00261	0.0210989	0.00180511	-0.00150213
15-00269	-0.0131419	-0.00701782	-0.000690068
15-00275	0.00379147	-0.00211951	0.0253436
15-00276	0.00780195	-0.00750932	-0.00508141
15-00279	0.00558536	0.0124506	0.00930132
15-00287	-0.0441978	-0.0240492	-0.013367
15-00296	0.00733045	-0.0101993	-0.0137587
15-00300	0.0193334	0.0109869	0.0181778
15-00302	-0.0201718	-0.0197316	-0.00783475
15-00303	0.000693181	0.0217557	0.0063791
15-00312	-0.00862108	-0.0141295	0.0268769
15-00320	0.0062921	-0.0225103	-0.00726851
15-00331	0.0202596	0.0199294	0.026354
15-00338	-0.0178784	-0.0202002	-0.0127521
15-00351	0.00489481	0.00217092	0.0126176
15-00353	-0.00648875	0.0104364	0.0305096
15-00371	-0.00934278	-0.0122745	-0.00233473
15-00377	-0.03817	-0.00962742	-0.0339939
15-00383	-0.00051736	0.000205102	-0.0149029
15-00395	0.016521	0.00853941	0.0125069
15-00417	0.00239066	-0.010537	0.00496005
15-00464	-4.33672e-05	0.0182899	-0.00311292
15-00470	-0.0245124	-0.0242087	-0.0123273
15-00471	-0.0344257	-0.0126564	-0.0288351
15-00479	0.0203096	-0.0143552	-9.54142e-05
15-00482	-0.00310104	-0.00330223	-0.0137788
15-00491	0.0110934	0.0151238	0.0191049
15-00525	-0.00448891	-0.0135202	-0.0195828
15-00534	-0.0154711	0.00535901	-0.0131646
15-00539	-0.00653653	0.0194648	0.0187555
15-00556	-0.0181718	0.00207428	-0.0200996
15-00559	-0.00533945	-0.00291784	0.0148208
15-00563	0.0170929	-0.00237758	-0.0109727
15-00572	0.0110388	0.019269	-0.00550118
15-00578	0.0119136	0.0058852	-0.00209896
15-00593	0.00311815	-0.00379956	-0.0150885
15-00595	0.0143247	0.0179102	0.0178933
15-00608	0.0139004	0.0169739	0.0251871
15-00610	0.000738996	-0.001105	0.0158069
15-00614	0.0198107	-0.0143164	0.00870405
15-00615	-1.93983e-05	0.00888124	-0.0197875
15-00616	-0.0160975	0.0107094	0.0141125
15-00626	-0.00416518	-0.0124261	0.00991367
15-00633	0.0159983	0.0188559	0.0052022
15-00650	-0.00308073	0.0208684	-0.00266971
15-00653	-0.0113914	-0.016895	-0.00142079
15-00670	0.00431582	-0.0112624	-0.0195124
15-00674	0.0151516	0.0185704	0.0167114
15-00680	0.00864575	0.00440224	-0.0119928
15-00683	0.00575149	-0.00703623	0.020343
15-00688	0.00198629	0.0088412	0.0066007
15-00692	-0.0402668	-0.0216009	-0.0169001
15-00693	0.0221598	0.0204115	0.0121795
15-00701	0.0192165	0.0105067	-0.00661286
15-00702	0.00510711	0.00459557	-0.000659656
15-00717	0.0027178	0.00506317	0.000445974
15-00724	-0.00234218	-0.0167527	0.00864145
15-00734	-0.000863902	0.000750685	-0.00803207
15-00755	0.00519233	-0.00364605	-0.0116066
15-00756	-0.0161069	0.003925	-0.00997313
15-00763	-0.0231985	0.000821162	0.00137424
15-00766	0.0215536	0.0266502	0.0353476
15-00767	-0.0220869	0.00666006	0.00110975
15-00777	0.0153892	0.0251295	0.0149855
15-00778	-0.00955784	0.0111716	0.00616646
15-00782	0.0109401	0.00572491	0.0154234
15-00786	-0.0393658	-0.0132988	-0.0134474
15-00807	-0.00155995	0.024367	-0.0065717
15-00811	0.0120193	0.0153684	-0.00174378
15-00813	-0.0144166	-0.0189242	-0.0122031
15-00819	0.000321484	0.0156518	-0.0112449
15-00821	-0.00661316	0.00966363	0.0154872
15-00829	0.00826847	0.0038498	0.030028
15-00837	0.00546796	0.0169397	-0.0112513
15-00839	-0.0229781	-0.00171587	0.00236319
15-00850	0.0155033	0.00761702	0.008577
15-00855	-0.0202965	-0.0124231	-0.000462456
15-00858	-0.0195541	-0.0263054	-0.00496292
15-00864	0.00853449	0.00320517	0.0335544
15-00870	0.00686618	0.00637679	-0.012752
15-00872	0.00825113	0.00428832	-0.00325455
15-00874	-0.00805438	0.00498492	0.00111898
15-00883	0.00476397	-0.00777642	-0.00607978
15-00892	0.00734528	0.0119292	0.00999061
15-00900	-0.0116317	0.0227705	-0.000389618
15-00903	-0.00894875	0.0233833	0.00165839
15-00909	0.0080124	0.00759223	-0.00178449
15-00912	0.0255301	0.00177536	0.01386
15-00921	0.00367279	-0.00500756	0.0299474
15-00929	-0.00398036	0.0136869	0.00873836
15-00936	0.0126192	0.00891083	0.00717388
15-00939	0.00290647	-0.0183801	-0.00823604
15-00961	-0.0241849	0.0179018	0.00922487
15-00965	-0.0214538	-0.0229172	-0.0156955
15-00967	-0.00704491	-0.00940736	-0.00114296
15-00974	-0.00472729	0.00270158	-0.00886547
15-00975	0.00701134	-0.005295	0.0116333
15-00976	-0.0108837	-0.00562512	-0.0253474
15-00979	0.00671741	0.0117034	-0.0169005
15-00981	-0.0199489	-0.0232294	-0.0156978
15-00990	0.0182381	0.0080079	0.00624168
16-00001	2.0432e-05	0.0196417	-0.0135648
16-00003	-0.00711265	-0.00671363	-0.0138494
16-00004	-0.00210615	0.00969973	0.00962672
16-00007	-0.00301364	8.88728e-05	0.0114093
16-00010	0.035347	-0.00369851	0.00472337
16-00027	0.00787548	-0.0221383	-0.0102549
16-00031	5.85429e-05	-0.00459675	-0.0188933
16-00048	0.00208139	0.021144	-0.0117029
16-00050	-0.0122344	0.000195278	0.0156495
16-00056	-0.00785399	-0.0299922	-0.0171635
16-00067	-0.00315704	0.0202899	0.00327407
16-00073	0.0121407	-0.00039558	-0.0136349
16-00075	0.00165632	-0.0032271	0.00930143
16-00077	0.00354548	0.00584942	-0.0107948
16-00078	0.0170114	0.00844246	0.0102273
16-00087	0.00394175	-0.00502254	-0.0164642
16-00088	0.00552042	-0.0056629	-0.0224564
16-00094	-0.00793397	-0.00983196	-0.0206797
16-00102	-0.00816415	-0.0210017	-0.0125496
16-00109	-0.00668541	-0.0342621	-0.013111
16-00113	-0.0157862	-0.00236267	0.00124584
16-00115	-0.00234257	0.0116585	0.00282633
16-00118	0.025097	0.00710671	-0.00730762
16-00120	-0.0160222	-0.0209976	-0.0238671
16-00124	0.00503374	0.000678551	-0.0113693
16-00129	0.0080309	0.00198286	0.0155842
16-00132	0.0224672	-0.00192101	0.0297547
16-00139	0.0123793	-0.00986245	0.0420608
16-00143	0.0121563	-0.00068141	-0.0069475
16-00145	-0.00725101	-0.0213177	-0.00855439
16-00150	0.000506022	-0.01103	0.000486404
16-00151	0.00220157	-0.0205516	0.00214877
16-00157	-0.00802993	-0.00812156	-0.0217673
16-00217	-0.0188666	0.0121422	-0.0130925
16-00220	-0.0231129	-0.0359662	-0.0226335
16-00226	0.000751482	0.0156412	-0.0138182
16-00249	-0.00544898	0.00570228	0.00383016
16-00264	-0.00304446	-0.00677244	-0.0139842
16-00269	-0.0105469	-0.0214318	-0.015324
16-00271	-0.00419309	-0.00669673	-0.00928559
16-00273	-0.0183512	0.00246003	-0.00550287
16-00278	-0.00222022	-0.00768981	-0.0174452
16-00289	0.000190352	-0.0184913	-0.0143164
16-00292	-0.000880866	-0.00882234	-0.0126332
16-00303	0.00370267	0.00514768	0.00577406
16-00307	0.0210696	-0.00291632	0.00737595
16-00315	-0.00648562	0.00517306	0.000509946
16-00316	-0.0072268	-0.0172677	0.0051899
16-00332	-0.0117779	0.00915248	-0.0098251
16-00339	-0.0154189	0.00944465	-0.00550044
16-00344	-0.0256205	-0.00361397	-0.000103812
16-00351	-0.0397849	-0.0105885	-0.0200536
16-00354	0.0146506	0.0139774	-0.00241815
16-00356	-0.00236801	0.0218629	0.00392858
16-00358	-0.0116545	-0.0244515	0.0160875
16-00373	-0.0114857	0.00635387	0.00855579
16-00392	0.00570258	-0.00431296	0.0299612
16-00406	-0.0262394	-0.0127575	-0.0121355
16-00410	-0.0357425	-0.0288232	-0.0210354
16-00459	0.0118946	0.00988129	-0.00943431
16-00460	-0.0117083	-0.00232512	-0.00859916
16-00465	-0.0017056	0.0115745	-0.00245781
16-00474	0.0077033	-0.000896018	-0.00767993
16-00479	-0.0127701	0.0272046	-0.0101936
16-00481	0.00370677	0.0207327	-0.0074408
16-00483	0.00900646	0.00227622	0.0109878
16-00491	0.00176522	0.00097247	0.029718
16-00494	0.0209575	0.00397454	-0.00100452
16-00498	-0.0218648	-0.0221385	-0.0180405
16-00504	0.00271878	0.00392622	0.0255887
16-00510	0.00446655	0.00614542	-0.00552181
16-00519	-0.03944	-0.0207074	-0.0255461
16-00525	-0.010033	-0.00340737	-0.000206434
16-00538	0.00568879	0.018986	0.029179
16-00540	-0.00972278	0.0121604	-0.0230096
16-00547	0.00409839	0.00713624	0.014148
16-00548	0.0224398	0.0183174	0.0292803
16-00566	0.00877981	0.0080691	0.0206775
16-00627	-0.00330329	0.00809926	-0.00104214
16-00699	-0.00905991	-0.00800418	0.00631707
16-00702	0.00209664	-0.00856253	0.0175604
16-00705	0.0175955	0.00278928	0.0233417
16-00708	-0.0070034	-0.00475895	0.0097979
16-00710	0.00162924	0.00442731	0.0272639
16-00724	0.00725857	0.0192477	0.0111866
16-00731	-0.00513885	0.0275667	-0.00708097
16-00733	0.0193765	0.0148233	0.0208654
16-00755	-0.00715609	0.0206628	0.00551012
16-00766	0.0117159	0.00853836	0.0265766
16-00770	0.00666943	0.00209243	-0.00697561
16-00771	-0.00654038	0.00803754	0.0125729
16-00810	0.0144273	0.00101321	0.000737972
16-00815	0.00297768	0.00748519	0.0056265
16-00818	0.0087132	0.00757721	-0.0206784
16-00820	-0.0127351	0.0223326	-0.00260072
16-00822	-0.00729979	0.012992	0.0333562
16-00831	0.00918374	0.00914002	0.0264749
16-00836	7.19544e-05	0.00184147	-0.00521469
16-00846	-0.00353056	0.0178294	0.01903
16-00867	0.00302292	-0.0176443	-0.00895866
16-00875	-0.0034411	0.00714081	0.0175819
16-00882	0.0106032	0.0173385	0.0153798
16-00951	0.0158495	0.00223268	0.00852132
16-01004	0.0121073	-0.0137776	0.0024432
16-01005	-0.00989378	0.00949566	0.0081875
16-01010	0.00712725	0.00516883	-0.000338353
16-01017	0.0190917	0.0293367	0.0297618
16-01047	-0.00272578	-0.0205377	-0.0137792
16-01049	-0.00668972	-0.00148685	0.00333556
16-01061	0.0162624	-0.00125498	-0.00965074
16-01080	-0.019786	-0.0161978	-0.0157033
16-01082	-0.000827849	0.00344453	0.0276074
16-01093	-0.0114185	-0.00733679	9.21799e-05
16-01094	0.00407214	0.00466238	0.0241451
16-01097	-0.034501	-0.00334519	-0.0265361
16-01100	0.023773	-0.0188085	0.0488519
16-01102	0.00553415	0.0269066	0.0151318
16-01103	0.000426794	-0.00326694	-0.0161187
16-01109	-0.00870999	0.0099406	-0.00689008
16-01121	0.0201495	-0.0138602	0.00410607
16-01127	0.00484213	0.0153343	-0.0085569
16-01138	-0.00465086	0.0149522	-0.00236119
16-01151	-0.0138123	-0.0069863	-0.00339628
16-01185	-0.00967191	0.00767906	-0.0186749
16-01191	0.00151808	0.029109	0.00509489
16-01192	-0.00427056	0.0198586	0.0132238
16-01201	-0.0214803	0.0271204	-0.00797097
16-01210	-0.0138822	0.017517	-0.00507234
16-01216	-0.00306394	0.0114643	0.0118633
16-01219	-0.0497052	-0.0231109	-0.023282
16-01223	-0.0231398	0.0137671	-0.00343198
16-01225	0.00640101	-0.0206574	-0.0113503
16-01227	0.000490995	-0.0107911	-0.0153981
16-01237	-0.0013247	-0.00427996	0.00685052
16-01254	-0.011703	0.00780091	0.00583083
16-01262	-0.02477	-0.0134502	-0.0160988
16-01270	-0.00955525	0.00249819	-0.0114641
16-01272	0.0202454	0.0197617	0.0146345

## Sheet: Risk-TCGA
Sample	age_at_initial_pathologic_diagnosis	gender	Dead	Time followed (days)	Cytogenetic_abnormality	Cytogenetic_risk	Gerstung	LSC17_score	LSC17_risk	Netwok_risk
2803	61	FEMALE	1	792	Normal	Favorable	1st Q	-0.159528	Low	Low
2805	77	MALE	1	576	Normal	Intermediate/Normal	4th Q	-0.0708147	Low	Int
2806	46	MALE	1	944	t (8;21)	Favorable	2nd Q	-0.453716	Low	Low
2807	68	FEMALE	1	180	[Not Available]	Intermediate/Normal	4th Q	-0.00201095	High	Int
2810	76	FEMALE	1	31	[Not Available]	[Not Available]	3rd Q	-0.117804	Low	Int
2811	81	MALE	1	243	Normal	Intermediate/Normal	4th Q	-0.0298413	Low	High
2812	25	FEMALE	1	366	Normal	Intermediate/Normal	1st Q	-0.0368502	Low	Low
2813	78	MALE	1	31	Complex (greater than or equal to 3 distinct abnormalities)|del (5q) / 5q-	Poor	4th Q	-0.0344785	Low	Int
2814	39	FEMALE	1	792	del (5q) / 5q-	Intermediate/Normal	2nd Q	0.060371	High	Int
2815	49	MALE	1	821	inv (16)	Favorable	1st Q	-0.0850566	Low	Int
2816	57	FEMALE	1	245	Normal	Intermediate/Normal	3rd Q	-0.0369707	Low	Int
2817	64	MALE	1	273	Normal|del (7q) / 7q-	Poor	3rd Q	0.283038	High	High
2818	62	FEMALE	1	303	Normal	Intermediate/Normal	2nd Q	-0.0619968	Low	Int
2820	76	MALE	1	0	Complex (greater than or equal to 3 distinct abnormalities)|Trisomy 8	Poor	4th Q	0.21357	High	NA
2821	64	MALE	1	821	Normal|Trisomy 8	Poor	4th Q	-0.00237494	High	Int
2822	65	MALE	1	972	Trisomy 8	Poor	4th Q	-0.219144	Low	Int
2823	61	FEMALE	1	0	t (15;17)	Favorable	1st Q	0.00188505	High	NA
2824	45	MALE	1	30	Normal	Intermediate/Normal	1st Q	-0.360799	Low	Int
2825	31	FEMALE	1	211	Normal	Intermediate/Normal	2nd Q	-0.0269928	Low	High
2826	64	FEMALE	1	731	Normal	Intermediate/Normal	3rd Q	-0.0607563	Low	Int
2830	64	FEMALE	1	275	Normal	Intermediate/Normal	4th Q	0.123622	High	Int
2832	60	FEMALE	1	365	Normal	Intermediate/Normal	3rd Q	-0.034492	Low	Int
2833	77	MALE	1	456	Normal	Intermediate/Normal	4th Q	0.000532599	High	Int
2834	33	MALE	1	245	[Not Available]	Intermediate/Normal	1st Q	-0.0264639	Low	Int
2836	35	MALE	1	517	Normal	Intermediate/Normal	2nd Q	-0.0120258	High	Int
2837	66	FEMALE	1	0	Normal	Intermediate/Normal	3rd Q	-0.0468771	Low	NA
2838	67	MALE	1	365	Complex (greater than or equal to 3 distinct abnormalities)|del (5q) / 5q-|del (7q) / 7q-|Trisomy 8	Poor	4th Q	0.222321	High	High
2839	51	FEMALE	1	486	Normal	Intermediate/Normal	1st Q	-0.0998384	Low	Int
2840	74	MALE	1	28	t (15;17)	Favorable	2nd Q	0.00441828	High	Low
2841	51	FEMALE	1	1401	t (15;17)	Favorable	1st Q	-0.0125897	High	Int
2842	65	MALE	1	0	[Not Available]	Intermediate/Normal	3rd Q	0.201848	High	NA
2843	77	MALE	1	215	[Not Available]	Intermediate/Normal	4th Q	0.0960764	High	High
2844	63	MALE	1	121	[Not Available]	Intermediate/Normal	4th Q	-0.0918961	Low	Int
2845	37	FEMALE	1	303	Normal	Intermediate/Normal	1st Q	-0.248176	Low	Low
2846	57	FEMALE	1	1402	inv (16)	Favorable	1st Q	-0.144329	Low	Int
2847	53	MALE	1	607	Normal|del (7q) / 7q-	Intermediate/Normal	3rd Q	0.263358	High	Int
2848	62	MALE	1	455	Normal	Intermediate/Normal	3rd Q	-0.0234274	Low	Int
2851	66	FEMALE	1	242	Normal	Intermediate/Normal	3rd Q	-0.0372344	Low	High
2853	51	MALE	1	88	Normal	Intermediate/Normal	3rd Q	-0.0873476	Low	Int
2854	51	FEMALE	1	366	[Not Available]	Intermediate/Normal	2nd Q	0.00389519	High	Int
2855	18	MALE	1	211	Complex (greater than or equal to 3 distinct abnormalities)	Poor	2nd Q	-0.20407	Low	Int
2856	63	MALE	1	149	Normal	Intermediate/Normal	3rd Q	0.0311588	High	Int
2857	54	MALE	1	306	Complex (greater than or equal to 3 distinct abnormalities)|del (5q) / 5q-|del (7q) / 7q-	Poor	4th Q	0.0827747	High	High
2858	75	FEMALE	1	576	t (8;21)	Favorable	3rd Q	-0.183424	Low	Int
2860	60	FEMALE	1	426	Complex (greater than or equal to 3 distinct abnormalities)|del (5q) / 5q-|del (7q) / 7q-	Poor	4th Q	0.108078	High	High
2861	76	MALE	1	0	Normal|Trisomy 8	Poor	4th Q	-0.0111391	High	NA
2863	63	MALE	1	31	Trisomy 8	Poor	3rd Q	-0.126424	Low	Int
2866	67	MALE	1	152	Normal	Intermediate/Normal	3rd Q	0.0466112	High	High
2867	66	FEMALE	1	184	Normal	Intermediate/Normal	3rd Q	-0.0682679	Low	Int
2868	77	MALE	1	151	Complex (greater than or equal to 3 distinct abnormalities)|del (5q) / 5q-|Trisomy 8	Favorable	4th Q	-0.0146046	High	High
2870	76	MALE	1	152	Normal|inv (16)	Favorable	1st Q	0.00736712	High	Int
2878	47	FEMALE	1	365	Complex (greater than or equal to 3 distinct abnormalities)|del (5q) / 5q-|del (7q) / 7q-	Poor	4th Q	0.174649	High	Int
2882	73	FEMALE	1	365	Normal|del (7q) / 7q-	Poor	3rd Q	0.144866	High	Int
2884	44	FEMALE	1	731	Normal	Intermediate/Normal	1st Q	-0.0506304	Low	Int
2885	71	MALE	1	214	Complex (greater than or equal to 3 distinct abnormalities)|del (5q) / 5q-|del (7q) / 7q-	Poor	4th Q	0.596077	High	High
2890	69	MALE	1	0	Normal	Poor	3rd Q	0.120793	High	NA
2893	45	MALE	1	212	[Not Available]	Poor	2nd Q	0.173944	High	Int
2894	50	FEMALE	1	180	Normal|del (7q) / 7q-|t (9;11)	Poor	2nd Q	0.100579	High	Int
2895	41	FEMALE	1	153	[Not Available]	[Not Available]	3rd Q	0.250688	High	Int
2896	21	FEMALE	1	213	Normal	Intermediate/Normal	1st Q	0.198369	High	Int
2899	76	FEMALE	1	671	Normal	Intermediate/Normal	3rd Q	0.0423262	High	High
2900	70	MALE	1	183	Normal	Intermediate/Normal	2nd Q	-0.039699	Low	High
2903	76	FEMALE	1	0	Normal	Intermediate/Normal	4th Q	0.0119996	High	NA
2904	65	MALE	1	516	Complex (greater than or equal to 3 distinct abnormalities)|del (5q) / 5q-|Trisomy 8	Poor	4th Q	0.47089	High	Int
2908	81	MALE	1	31	Complex (greater than or equal to 3 distinct abnormalities)|del (5q) / 5q-	Poor	4th Q	0.369773	High	High
2910	61	FEMALE	1	0	Normal	Intermediate/Normal	3rd Q	-0.0058087	High	NA
2912	63	MALE	1	274	Trisomy 8	Poor	4th Q	-0.0504255	Low	Int
2915	73	FEMALE	1	0	Complex (greater than or equal to 3 distinct abnormalities)	Poor	4th Q	0.256537	High	NA
2920	44	MALE	1	366	Normal|Complex (greater than or equal to 3 distinct abnormalities)|del (7q) / 7q-|Trisomy 8	Poor	3rd Q	0.406436	High	High
2925	57	MALE	1	242	Normal	Intermediate/Normal	2nd Q	-0.00323313	High	Int
2927	88	FEMALE	1	89	Normal	Intermediate/Normal	3rd Q	0.0746953	High	High
2929	71	FEMALE	1	123	Normal|Complex (greater than or equal to 3 distinct abnormalities)|del (7q) / 7q-	Poor	4th Q	0.76035	High	High
2931	75	MALE	1	0	[Not Available]	Intermediate/Normal	4th Q	0.179339	High	NA
2933	58	MALE	1	122	Normal	Intermediate/Normal	3rd Q	0.0650791	High	Int
2935	66	MALE	1	60	del (5q) / 5q-|del (7q) / 7q-	Poor	4th Q	0.226254	High	High
2937	36	FEMALE	1	215	t (8;21)	Favorable	1st Q	-0.221673	Low	High
2938	76	MALE	1	303	Normal	Intermediate/Normal	4th Q	0.00720658	High	High
2941	73	MALE	1	0	Normal|del (5q) / 5q-|del (7q) / 7q-	Poor	4th Q	0.151326	High	NA
2948	67	MALE	1	580	Normal	Intermediate/Normal	3rd Q	-0.00529823	High	Int
2952	60	FEMALE	1	31	Complex (greater than or equal to 3 distinct abnormalities)|del (5q) / 5q-|del (7q) / 7q-|Trisomy 8	Poor	4th Q	0.20543	High	High
2955	56	FEMALE	1	489	Normal	Intermediate/Normal	2nd Q	-0.238759	Low	Low
2956	61	MALE	1	183	Normal|t (9;11)	Intermediate/Normal	2nd Q	-0.0279913	Low	High
2959	71	MALE	1	489	Normal	Intermediate/Normal	4th Q	-0.149525	Low	Int
2963	56	MALE	1	1641	Normal	Intermediate/Normal	2nd Q	0.00624504	High	Int
2965	60	MALE	1	335	Normal	Intermediate/Normal	3rd Q	-0.00387273	High	Int
2966	57	FEMALE	1	854	Normal	Intermediate/Normal	3rd Q	-0.211791	Low	Low
2970	34	FEMALE	1	305	Normal	Intermediate/Normal	2nd Q	-0.0192432	High	Int
2971	76	FEMALE	1	792	Normal	Intermediate/Normal	3rd Q	-0.0875656	Low	Int
2972	82	FEMALE	1	30	Normal	Intermediate/Normal	3rd Q	-0.28701	Low	Int
2973	68	FEMALE	1	609	Normal	Intermediate/Normal	2nd Q	-0.040677	Low	Int
2976	53	MALE	1	915	Normal	Intermediate/Normal	3rd Q	0.219432	High	Int
2977	71	FEMALE	1	30	Normal	Intermediate/Normal	4th Q	-0.0552685	Low	High
2983	45	MALE	1	335	Normal	Intermediate/Normal	1st Q	-0.00969056	High	Int
2985	81	FEMALE	1	273	Normal	Intermediate/Normal	4th Q	0.10062	High	High
2986	31	FEMALE	1	212	Normal	Intermediate/Normal	1st Q	0.118153	High	Int
2987	75	FEMALE	1	184	Normal|del (7q) / 7q-	Intermediate/Normal	3rd Q	-0.0156849	High	High
2988	67	FEMALE	1	30	Normal	Intermediate/Normal	3rd Q	0.267194	High	Int
2992	32	FEMALE	1	1706	Normal	Intermediate/Normal	1st Q	-0.0337609	Low	Int
2993	57	FEMALE	1	761	Normal	Intermediate/Normal	3rd Q	0.00471941	High	Int
2998	68	FEMALE	1	31	t (15;17)	Favorable	2nd Q	-0.0490762	Low	Int
3002	68	MALE	1	1431	Normal	Intermediate/Normal	3rd Q	0.128811	High	Int
3006	61	MALE	1	484	Normal	Intermediate/Normal	3rd Q	0.0358588	High	Int
3008	22	MALE	1	822	Normal	Intermediate/Normal	1st Q	-0.318962	Low	Low
3009	23	MALE	1	576	Normal	Intermediate/Normal	1st Q	-0.137477	Low	Int
2808	23	MALE	0	2861	Normal	Intermediate/Normal	1st Q	-0.223666	Low	Int
2819	52	FEMALE	0	2496	Normal|t (8;21)	Favorable	2nd Q	-0.209826	Low	Low
2828	55	MALE	0	2284	[Not Available]	Favorable	2nd Q	-0.0434481	Low	Int
2835	48	MALE	0	1673	Normal	Intermediate/Normal	2nd Q	-0.0537488	Low	Int
2849	39	MALE	0	2220	[Not Available]	Intermediate/Normal	2nd Q	0.110117	High	Int
2862	33	FEMALE	0	1430	Normal	Intermediate/Normal	1st Q	0.00462731	High	Low
2869	64	FEMALE	0	243	Normal	Intermediate/Normal	3rd Q	0.0560973	High	Int
2871	51	MALE	0	153	Normal	Intermediate/Normal	2nd Q	0.124112	High	Int
2872	42	MALE	0	638	Complex (greater than or equal to 3 distinct abnormalities)|t (15;17)	Favorable	1st Q	-0.0869596	Low	Low
2873	51	FEMALE	0	273	Normal	Intermediate/Normal	2nd Q	-0.0231874	Low	Int
2874	59	MALE	0	396	del (7q) / 7q-	Poor	2nd Q	-0.0652442	Low	Low
2875	43	MALE	0	212	t (8;21)	Favorable	2nd Q	-0.334541	Low	Int
2876	45	FEMALE	0	1219	Normal	Intermediate/Normal	2nd Q	-0.215767	Low	Low
2877	60	FEMALE	0	638	[Not Available]	Intermediate/Normal	3rd Q	-0.0754854	Low	Low
2879	68	FEMALE	0	245	Normal	Intermediate/Normal	4th Q	0.0544258	High	Int
2880	24	MALE	0	424	Normal	Intermediate/Normal	2nd Q	-0.28606	Low	Int
2881	48	FEMALE	0	393	Normal|inv (16)	Favorable	1st Q	-0.0880356	Low	Int
2883	60	MALE	0	730	Normal|Complex (greater than or equal to 3 distinct abnormalities)|Trisomy 8	Poor	4th Q	0.0391219	High	Int
2886	26	MALE	0	181	t (8;21)	Favorable	1st Q	-0.396598	Low	Int
2888	57	MALE	0	334	[Not Available]	Favorable	2nd Q	-0.0514877	Low	Int
2889	55	MALE	0	304	inv (16)	Favorable	1st Q	-0.0861539	Low	Int
2892	42	FEMALE	0	942	Normal|inv (16)	Favorable	1st Q	-0.0898935	Low	Int
2897	50	FEMALE	0	243	Normal|t (15;17)	Favorable	1st Q	-0.104204	Low	Low
2898	69	FEMALE	0	393	Trisomy 8	Poor	3rd Q	0.0162392	High	Int
2901	27	MALE	0	58	Complex (greater than or equal to 3 distinct abnormalities)|Trisomy 8	Poor	2nd Q	0.191891	High	High
2909	22	MALE	0	30	Normal	Intermediate/Normal	2nd Q	-0.32137	Low	Int
2911	51	FEMALE	0	1186	Normal|Complex (greater than or equal to 3 distinct abnormalities)	Poor	3rd Q	-0.0349508	Low	Int
2913	61	MALE	0	1216	Normal|Trisomy 8	Poor	3rd Q	-0.159819	Low	Low
2914	22	FEMALE	0	792	Normal|inv (16)	Favorable	NA	-0.126739	Low	Int
2916	48	FEMALE	0	882	[Not Available]	Intermediate/Normal	2nd Q	-0.0403913	Low	Int
2917	41	FEMALE	0	1216	Normal|Complex (greater than or equal to 3 distinct abnormalities)|del (7q) / 7q-	Poor	4th Q	-0.0547731	Low	Int
2919	54	FEMALE	0	61	Normal	Intermediate/Normal	2nd Q	-0.173721	Low	Int
2924	59	MALE	0	90	Normal	Intermediate/Normal	2nd Q	-0.0587727	Low	Int
2928	43	FEMALE	0	59	del (7q) / 7q-	Poor	4th Q	0.429368	High	Int
2932	62	MALE	0	0	Normal	Intermediate/Normal	2nd Q	-0.0303312	Low	NA
2934	65	MALE	0	28	Normal	Intermediate/Normal	4th Q	0.136811	High	Int
2936	61	FEMALE	0	59	Normal	Intermediate/Normal	2nd Q	-0.0242207	Low	Int
2939	72	MALE	0	455	Complex (greater than or equal to 3 distinct abnormalities)|del (5q) / 5q-	Poor	4th Q	-0.216067	Low	Low
2942	67	FEMALE	0	641	Normal|inv (16)	Favorable	2nd Q	-0.067182	Low	Int
2949	58	MALE	0	699	Complex (greater than or equal to 3 distinct abnormalities)|del (7q) / 7q-|Trisomy 8	Poor	4th Q	0.225194	High	Int
2950	34	FEMALE	0	306	t (8;21)	Favorable	1st Q	-0.230093	Low	Int
2954	55	FEMALE	0	1492	Normal	Intermediate/Normal	3rd Q	-0.0217449	High	Int
2964	58	FEMALE	0	1277	Normal	Intermediate/Normal	2nd Q	-0.170783	Low	Low
2967	58	MALE	0	1035	Normal	Intermediate/Normal	1st Q	-0.0941105	Low	Int
2969	55	MALE	0	1127	Normal	Intermediate/Normal	2nd Q	-0.0248749	Low	Int
2978	61	FEMALE	0	699	Normal	Intermediate/Normal	3rd Q	0.125615	High	Int
2979	30	FEMALE	0	671	Normal	Intermediate/Normal	1st Q	-0.304122	Low	Int
2980	50	MALE	0	699	t (15;17)	Favorable	1st Q	0.0281664	High	Low
2981	35	FEMALE	0	487	Normal	Intermediate/Normal	2nd Q	-0.0359153	Low	Int
2982	29	FEMALE	0	149	Normal|t (15;17)	Favorable	1st Q	-0.0754659	Low	Low
2984	38	MALE	0	1156	Normal	Intermediate/Normal	2nd Q	-0.130284	Low	Int
2990	51	MALE	0	457	Normal	Intermediate/Normal	2nd Q	-0.0429537	Low	Int
2991	40	FEMALE	0	1826	Trisomy 8|t (15;17)	Favorable	1st Q	0.0583977	High	Low
2995	63	MALE	0	1551	Normal	Intermediate/Normal	2nd Q	0.166969	High	Int
2996	74	MALE	0	1581	Normal	Intermediate/Normal	2nd Q	0.0250434	High	Int
2999	62	MALE	0	1734	Normal|t (15;17)	Favorable	1st Q	-0.0995087	Low	Low
3000	25	MALE	0	1249	Normal	Intermediate/Normal	1st Q	-0.293207	Low	Low
3001	31	FEMALE	0	1581	Normal|t (15;17)	Favorable	1st Q	-0.0342349	Low	Low
3005	45	MALE	0	2099	Normal	Intermediate/Normal	1st Q	0.029662	High	Int
3007	35	MALE	0	1581	Normal|del (7q) / 7q-|Trisomy 8|t (15;17)	Favorable	1st Q	0.120072	High	Low
3011	21	FEMALE	0	1885	Normal	Intermediate/Normal	1st Q	-0.0760017	Low	Low
3012	53	MALE	0	1887	t (15;17)	Favorable	1st Q	-0.122811	Low	Low

## Sheet: Risk-AMLCG
Sample	LSC17_risk	Network_risk
AML_patient_423	Low	Int
AML_patient_424	High	Int
AML_patient_426	High	Int
AML_patient_427	Low	High
AML_patient_428	Low	Low
AML_patient_429	High	Int
AML_patient_430	High	Int
AML_patient_431	Low	Int
AML_patient_432	Low	High
AML_patient_433	Low	Low
AML_patient_434	Low	Int
AML_patient_435	Low	Int
AML_patient_436	High	High
AML_patient_437	High	Low
AML_patient_438	Low	Low
AML_patient_439	High	High
AML_patient_440	Low	Int
AML_patient_441	Low	Int
AML_patient_442	High	Int
AML_patient_443	High	High
AML_patient_444	High	Int
AML_patient_445	High	Int
AML_patient_446	Low	High
AML_patient_447	High	Int
AML_patient_448	High	Int
AML_patient_449	Low	Int
AML_patient_450	Low	Low
AML_patient_451	High	High
AML_patient_452	High	Int
AML_patient_453	High	High
AML_patient_454	Low	Int
AML_patient_455	Low	High
AML_patient_456	High	Int
AML_patient_457	Low	Int
AML_patient_458	Low	Int
AML_patient_459	Low	Int
AML_patient_460	High	Low
AML_patient_461	High	Int
AML_patient_462	High	Low
AML_patient_463	High	Int
AML_patient_464	High	Low
AML_patient_465	High	Int
AML_patient_466	High	Int
AML_patient_467	Low	Low
AML_patient_468	Low	High
AML_patient_469	Low	Low
AML_patient_470	Low	Int
AML_patient_471	Low	Int
AML_patient_472	High	Int
AML_patient_473	High	High
AML_patient_474	High	Int
AML_patient_475	Low	Int
AML_patient_476	Low	Int
AML_patient_477	Low	Int
AML_patient_478	Low	Int
AML_patient_479	Low	Int
AML_patient_480	Low	Int
AML_patient_481	Low	Low
AML_patient_482	Low	Low
AML_patient_483	High	Int
AML_patient_484	High	Int
AML_patient_485	High	Low
AML_patient_486	Low	Int
AML_patient_487	High	Int
AML_patient_488	High	Int
AML_patient_489	Low	Low
AML_patient_490	Low	Low
AML_patient_491	Low	Low
AML_patient_492	Low	Int
AML_patient_493	High	Int
AML_patient_494	Low	Low
AML_patient_495	High	Int
AML_patient_496	Low	Low
AML_patient_497	High	Int
AML_patient_498	Low	High
AML_patient_499	High	Int
AML_patient_500	Low	Int
AML_patient_501	Low	Low
AML_patient_502	Low	Int
AML_patient_503	High	Int
AML_patient_504	High	Int
AML_patient_505	Low	Low
AML_patient_507	High	Int
AML_patient_508	High	Int
AML_patient_509	Low	Int
AML_patient_510	High	Int
AML_patient_511	High	Int
AML_patient_512	High	Int
AML_patient_513	High	Low
AML_patient_515	High	Int
AML_patient_516	High	Low
AML_patient_517	High	High
AML_patient_518	Low	Low
AML_patient_519	Low	Int
AML_patient_520	High	Low
AML_patient_521	High	Int
AML_patient_522	Low	Low
AML_patient_523	High	Int
AML_patient_524	High	High
AML_patient_525	High	Int
AML_patient_526	Low	Int
AML_patient_527	Low	Int
AML_patient_528	High	Int
AML_patient_529	High	High
AML_patient_530	Low	Low
AML_patient_531	Low	Int
AML_patient_532	Low	Int
AML_patient_533	Low	Low
AML_patient_534	Low	Int
AML_patient_535	High	Low
AML_patient_536	Low	Low
AML_patient_537	High	Int
AML_patient_538	Low	Int
AML_patient_539	Low	Int
AML_patient_540	Low	Low
AML_patient_541	Low	Low
AML_patient_542	High	Int
AML_patient_543	Low	Low
AML_patient_544	High	Int
AML_patient_545	High	Low
AML_patient_546	Low	Low
AML_patient_547	High	High
AML_patient_548	High	Int
AML_patient_549	Low	Low
AML_patient_550	High	Int
AML_patient_551	Low	Low
AML_patient_552	High	Int
AML_patient_553	High	Low
AML_patient_555	Low	Int
AML_patient_556	Low	Int
AML_patient_557	High	Int
AML_patient_558	High	High
AML_patient_559	High	High
AML_patient_560	High	High
AML_patient_561	High	High
AML_patient_562	Low	High
AML_patient_1	High	Int
AML_patient_2	Low	Low
AML_patient_3	Low	Int
AML_patient_4	High	Int
AML_patient_5	High	Int
AML_patient_6	Low	Int
AML_patient_7	High	Low
AML_patient_8	High	Int
AML_patient_9	High	Int
AML_patient_10	High	Int
AML_patient_11	Low	Int
AML_patient_12	Low	Low
AML_patient_13	High	Low
AML_patient_14	High	Low
AML_patient_15	High	Int
AML_patient_16	High	Int
AML_patient_17	High	Int
AML_patient_18	High	Int
AML_patient_19	High	Int
AML_patient_20	High	Int
AML_patient_21	High	Int
AML_patient_22	Low	Int
AML_patient_23	Low	Low
AML_patient_24	Low	Low
AML_patient_25	Low	Int
AML_patient_26	Low	Int
AML_patient_27	High	Low
AML_patient_28	Low	Int
AML_patient_29	Low	Int
AML_patient_30	Low	Low
AML_patient_31	Low	Int
AML_patient_32	High	Int
AML_patient_33	High	Int
AML_patient_34	High	Int
AML_patient_35	High	Low
AML_patient_36	Low	Low
AML_patient_37	High	Int
AML_patient_38	Low	Int
AML_patient_39	Low	Int
AML_patient_40	Low	Int
AML_patient_41	Low	Int
AML_patient_42	Low	Int
AML_patient_43	High	Int
AML_patient_44	High	Int
AML_patient_45	Low	Int
AML_patient_46	Low	Int
AML_patient_47	High	Int
AML_patient_48	Low	Int
AML_patient_49	Low	Int
AML_patient_50	Low	Int
AML_patient_51	Low	Int
AML_patient_52	High	Int
AML_patient_53	Low	Int
AML_patient_54	High	Int
AML_patient_55	Low	Low
AML_patient_56	Low	Int
AML_patient_57	Low	Low
AML_patient_58	High	Int
AML_patient_59	High	Low
AML_patient_60	High	Low
AML_patient_61	Low	Int
AML_patient_62	Low	Int
AML_patient_63	Low	Int
AML_patient_64	Low	Int
AML_patient_65	High	Int
AML_patient_66	High	Low
AML_patient_67	Low	Int
AML_patient_68	High	Int
AML_patient_69	High	Int
AML_patient_70	Low	Low
AML_patient_71	High	Low
AML_patient_72	High	Int
AML_patient_73	Low	Int
AML_patient_74	Low	Int
AML_patient_76	High	Int
AML_patient_77	High	Int
AML_patient_78	High	Int
AML_patient_79	High	Int
AML_patient_80	Low	High
AML_patient_81	High	Int
AML_patient_82	Low	Int
AML_patient_83	High	Int
AML_patient_84	High	Int
AML_patient_85	Low	Low
AML_patient_86	High	Int
AML_patient_87	Low	Int
AML_patient_88	Low	Int
AML_patient_89	High	High
AML_patient_90	High	Int
AML_patient_91	High	Int
AML_patient_92	High	Int
AML_patient_93	High	Int
AML_patient_94	Low	Low
AML_patient_95	High	Int
AML_patient_96	Low	Int
AML_patient_97	Low	Int
AML_patient_98	High	Int
AML_patient_99	High	Int
AML_patient_100	High	Int
AML_patient_101	High	Int
AML_patient_102	High	Low
AML_patient_103	High	Int
AML_patient_104	High	Int
AML_patient_105	High	High
AML_patient_106	High	Int
AML_patient_108	High	Int
AML_patient_109	High	Low
AML_patient_110	Low	Low
AML_patient_111	Low	Int
AML_patient_112	Low	Int
AML_patient_113	High	Int
AML_patient_114	Low	Int
AML_patient_115	High	Int
AML_patient_116	High	Int
AML_patient_117	High	Int
AML_patient_118	Low	Int
AML_patient_119	High	Int
AML_patient_120	High	Int
AML_patient_121	Low	Int
AML_patient_122	High	Int
AML_patient_123	Low	Int
AML_patient_124	High	Int
AML_patient_125	High	Int
AML_patient_126	Low	Int
AML_patient_127	High	Int
AML_patient_129	High	Int
AML_patient_130	High	Int
AML_patient_131	High	Int
AML_patient_132	High	Int
AML_patient_133	High	Int
AML_patient_134	High	Int
AML_patient_135	High	Int
AML_patient_136	High	Int
AML_patient_137	High	Int
AML_patient_138	High	Int
AML_patient_139	High	Int
AML_patient_140	High	Low
AML_patient_141	High	Low
AML_patient_143	High	Int
AML_patient_144	High	Int
AML_patient_145	Low	Low
AML_patient_146	Low	Int
AML_patient_147	High	Int
AML_patient_148	Low	Low
AML_patient_149	Low	Low
AML_patient_150	Low	Int
AML_patient_151	Low	Int
AML_patient_152	Low	Int
AML_patient_153	Low	Int
AML_patient_154	Low	Int
AML_patient_155	Low	Low
AML_patient_156	Low	Int
AML_patient_157	Low	Low
AML_patient_158	Low	Low
AML_patient_159	Low	Int
AML_patient_160	Low	Int
AML_patient_161	Low	Low
AML_patient_162	Low	Low
AML_patient_163	Low	Int
AML_patient_164	Low	Int
AML_patient_165	Low	Int
AML_patient_166	Low	Int
AML_patient_167	High	Int
AML_patient_168	Low	Int
AML_patient_169	Low	Low
AML_patient_170	Low	Low
AML_patient_171	High	Low
AML_patient_172	High	Int
AML_patient_173	Low	Int
AML_patient_174	Low	Int
AML_patient_175	Low	High
AML_patient_176	Low	Int
AML_patient_177	Low	Low
AML_patient_178	Low	Low
AML_patient_179	High	Low
AML_patient_180	Low	Low
AML_patient_181	Low	Int
AML_patient_182	Low	Int
AML_patient_183	Low	Int
AML_patient_184	Low	Int
AML_patient_185	Low	Int
AML_patient_186	Low	Int
AML_patient_187	Low	Int
AML_patient_188	Low	Int
AML_patient_189	Low	Int
AML_patient_190	Low	Int
AML_patient_191	Low	Int
AML_patient_192	Low	Int
AML_patient_193	Low	Int
AML_patient_194	Low	Int
AML_patient_195	Low	Low
AML_patient_196	Low	Int
AML_patient_197	Low	Int
AML_patient_198	Low	High
AML_patient_199	Low	Int
AML_patient_200	Low	Int
AML_patient_201	Low	Int
AML_patient_202	Low	Int
AML_patient_203	Low	Int
AML_patient_204	Low	Int
AML_patient_205	Low	Int
AML_patient_206	Low	Int
AML_patient_207	Low	Int
AML_patient_208	Low	Int
AML_patient_209	Low	Int
AML_patient_210	Low	Int
AML_patient_211	Low	Int
AML_patient_212	Low	Int
AML_patient_213	High	Int
AML_patient_214	High	Int
AML_patient_215	High	Int
AML_patient_216	High	Int
AML_patient_217	High	Int
AML_patient_218	High	Int
AML_patient_219	High	Int
AML_patient_220	High	Int
AML_patient_221	Low	Int
AML_patient_222	High	Int
AML_patient_223	High	Int
AML_patient_224	Low	Int
AML_patient_225	High	Int
AML_patient_226	High	Int
AML_patient_227	High	Int
AML_patient_228	High	Int
AML_patient_229	Low	Int
AML_patient_230	High	Int
AML_patient_231	Low	Int
AML_patient_232	High	Int
AML_patient_233	Low	Int
AML_patient_234	High	Int
AML_patient_235	High	Int
AML_patient_236	High	Int
AML_patient_237	High	Int
AML_patient_238	Low	Int
AML_patient_239	High	Int
AML_patient_240	High	Int
AML_patient_241	Low	Int
AML_patient_242	Low	Int
AML_patient_243	High	Int
AML_patient_244	High	Low
AML_patient_245	High	Int
AML_patient_246	Low	Low
AML_patient_247	Low	Int
AML_patient_248	High	Int
AML_patient_249	High	Int
AML_patient_250	High	Int
AML_patient_251	High	Low
AML_patient_252	High	Int
AML_patient_253	Low	Low
AML_patient_254	Low	Int
AML_patient_255	Low	Int
AML_patient_256	Low	Int
AML_patient_257	Low	Low
AML_patient_258	High	Int
AML_patient_259	Low	Int
AML_patient_260	Low	Int
AML_patient_261	High	Int
AML_patient_262	High	Int
AML_patient_263	High	Int
AML_patient_264	Low	Low
AML_patient_265	Low	Int
AML_patient_266	Low	High
AML_patient_267	High	Int
AML_patient_268	High	Int
AML_patient_269	High	Int
AML_patient_270	Low	Low
AML_patient_271	High	Int
AML_patient_272	Low	Int
AML_patient_273	Low	Int
AML_patient_274	High	Int
AML_patient_275	High	Int
AML_patient_276	Low	Int
AML_patient_277	Low	Int
AML_patient_278	Low	Int
AML_patient_279	Low	Int
AML_patient_280	High	Int
AML_patient_281	High	Int
AML_patient_282	Low	Int
AML_patient_283	Low	Int
AML_patient_284	High	Int
AML_patient_285	High	Int
AML_patient_286	High	Int
AML_patient_287	High	Int
AML_patient_288	Low	Low
AML_patient_289	Low	Int
AML_patient_290	High	Int
AML_patient_291	Low	Int
AML_patient_292	Low	Low
AML_patient_293	Low	Int
AML_patient_294	Low	Int
AML_patient_295	High	Int
AML_patient_296	High	Int
AML_patient_297	Low	Int
AML_patient_298	Low	Int
AML_patient_299	High	Int
AML_patient_300	High	Int
AML_patient_301	High	Int
AML_patient_302	High	Int
AML_patient_303	High	Int
AML_patient_304	Low	Int
AML_patient_305	Low	Int
AML_patient_306	High	Int
AML_patient_307	Low	Int
AML_patient_308	High	Int
AML_patient_309	Low	Int
AML_patient_310	Low	Int
AML_patient_311	Low	Int
AML_patient_312	High	Low
AML_patient_313	High	Int
AML_patient_314	High	Int
AML_patient_315	High	High
AML_patient_316	High	Int
AML_patient_317	High	Int
AML_patient_318	Low	Int
AML_patient_319	High	Int
AML_patient_320	High	Int
AML_patient_321	High	Int
AML_patient_322	High	Int
AML_patient_323	High	Int
AML_patient_324	Low	Low
AML_patient_325	High	Int
AML_patient_326	High	Low
AML_patient_327	Low	Int
AML_patient_328	High	Int
AML_patient_329	High	Low
AML_patient_330	Low	Int
AML_patient_331	Low	Int
AML_patient_332	Low	Int
AML_patient_333	Low	Int
AML_patient_335	Low	Int
AML_patient_336	Low	Int
AML_patient_337	High	Int
AML_patient_338	Low	Low
AML_patient_339	Low	Int
AML_patient_340	Low	Int
AML_patient_341	Low	Int
AML_patient_342	High	Int
AML_patient_343	High	Low
AML_patient_344	Low	Low
AML_patient_345	High	Low
AML_patient_346	High	Int
AML_patient_347	Low	Int
AML_patient_348	High	Int
AML_patient_349	High	Int
AML_patient_350	Low	High
AML_patient_351	Low	Int
AML_patient_352	Low	Low
AML_patient_353	High	Int
AML_patient_354	Low	Int
AML_patient_355	High	Int
AML_patient_356	High	Int
AML_patient_357	Low	Int
AML_patient_358	High	Int
AML_patient_359	High	Int
AML_patient_360	Low	Int
AML_patient_361	High	Int
AML_patient_362	Low	Int
AML_patient_363	Low	Int
AML_patient_364	High	Int
AML_patient_365	Low	Int
AML_patient_366	High	Int
AML_patient_367	Low	Int
AML_patient_368	Low	Int
AML_patient_369	High	Int
AML_patient_370	Low	Low
AML_patient_371	High	Int
AML_patient_372	Low	Int
AML_patient_373	High	Int
AML_patient_374	Low	Int
AML_patient_375	Low	Low
AML_patient_376	High	Int
AML_patient_377	Low	Int
AML_patient_378	Low	Int
AML_patient_379	High	Int
AML_patient_380	High	Int
AML_patient_381	Low	Int
AML_patient_382	Low	High
AML_patient_383	Low	Low
AML_patient_384	Low	Int
AML_patient_385	Low	Int
AML_patient_386	Low	Int
AML_patient_387	High	Int
AML_patient_388	Low	Int
AML_patient_389	High	Int
AML_patient_390	Low	Int
AML_patient_391	High	Int
AML_patient_392	Low	Int
AML_patient_393	Low	Int
AML_patient_394	High	Int
AML_patient_395	High	Int
AML_patient_396	High	Int
AML_patient_397	Low	Int
AML_patient_398	High	Int
AML_patient_399	High	Int
AML_patient_400	High	High
AML_patient_401	High	Int
AML_patient_402	High	Low
AML_patient_403	High	Int
AML_patient_404	High	Int
AML_patient_405	High	Int
AML_patient_406	High	Int
AML_patient_407	High	Int
AML_patient_408	High	Low
AML_patient_409	High	Int
AML_patient_410	High	Low
AML_patient_411	Low	Int
AML_patient_412	Low	Int
AML_patient_413	High	Int
AML_patient_414	Low	Int
AML_patient_415	Low	Low
AML_patient_416	Low	Int
AML_patient_417	High	Int
AML_patient_418	Low	Low
AML_patient_419	High	Low
AML_patient_420	Low	Low
AML_patient_421	High	Low
AML_patient_422	High	Int

## Sheet: Risk-BEAT
	ELN2017	Network_risk
12-00023	Intermediate	Int
12-00051	FavorableOrIntermediate	Int
12-00066	Intermediate	Int
12-00211	Favorable	Int
12-00258	Adverse	Int
12-00294	Adverse	High
12-00372	Intermediate	Low
12-00426	Adverse	Int
13-00007	Intermediate	Int
13-00028	Intermediate	Low
13-00034	Intermediate	High
13-00118	Favorable	Low
13-00123	Favorable	Int
13-00145	Intermediate	Int
13-00146	Favorable	Int
13-00147	Intermediate	Int
13-00149	Intermediate	Low
13-00150	Adverse	Int
13-00157	Favorable	Int
13-00160	Intermediate	Low
13-00163	Favorable	Int
13-00165	Intermediate	Int
13-00166	Intermediate	Int
13-00186	Adverse	Low
13-00195	Favorable	Int
13-00202	Favorable	Int
13-00204	Favorable	Low
13-00226	Favorable	Low
13-00232	Intermediate	Low
13-00245	Favorable	Low
13-00250	Intermediate	Low
13-00253	Intermediate	Low
13-00255	Adverse	Int
13-00260	Favorable	Low
13-00262	Adverse	Int
13-00266	Adverse	Int
13-00270	Favorable	High
13-00281	Intermediate	Int
13-00331	Favorable	Int
13-00338	Favorable	Int
13-00342	Favorable	Low
13-00353	Intermediate	Int
13-00354	Intermediate	Low
13-00365	Adverse	Low
13-00384	Intermediate	Low
13-00393	Adverse	Low
13-00396	Adverse	Int
13-00406	Adverse	High
13-00409	IntermediateOrAdverse	High
13-00420	Adverse	High
13-00425	Intermediate	Int
13-00450	Favorable	Int
13-00466	Intermediate	Low
13-00468	Adverse	Int
13-00487	Favorable	Int
13-00493	Intermediate	Int
13-00496	Favorable	Int
13-00500	Intermediate	Int
13-00513	Adverse	Int
13-00515	Adverse	Int
13-00522	Adverse	Int
13-00532	Intermediate	Int
13-00544	Intermediate	Low
13-00545	Adverse	Int
13-00546	Adverse	Int
13-00551	Intermediate	Int
13-00552	Adverse	Int
13-00557	Adverse	Int
13-00558	Adverse	Int
13-00563	Adverse	Int
13-00572	Adverse	Low
13-00573	Intermediate	Low
13-00578	Adverse	Int
13-00581	Adverse	Int
13-00593	Adverse	Int
13-00601	Intermediate	Low
13-00602	Adverse	Int
13-00615	Favorable	Low
13-00619	Favorable	Int
13-00625	Adverse	Int
13-00655	Intermediate	Int
13-00658	Favorable	Low
13-00659	Intermediate	Int
13-00660	Adverse	Int
14-00001	FavorableOrIntermediate	Low
14-00012	Favorable	Int
14-00015	Intermediate	Int
14-00021	Intermediate	Int
14-00023	Favorable	Int
14-00034	Favorable	Low
14-00041	Adverse	Low
14-00044	Favorable	Int
14-00045	Adverse	Int
14-00053	Adverse	Int
14-00060	Adverse	Low
14-00061	Adverse	High
14-00063	Adverse	Int
14-00064	Intermediate	Int
14-00078	Intermediate	Low
14-00092	Favorable	Low
14-00096	Adverse	Int
14-00113	Favorable	Low
14-00125	Favorable	Int
14-00127	Adverse	Int
14-00135	Adverse	Int
14-00141	Intermediate	Int
14-00152	Intermediate	High
14-00175	Intermediate	Low
14-00184	Intermediate	Int
14-00193	Favorable	Int
14-00228	Favorable	Int
14-00231	Adverse	High
14-00259	FavorableOrIntermediate	Int
14-00279	Favorable	High
14-00289	Adverse	Int
14-00355	Adverse	Int
14-00359	Favorable	High
14-00376	Intermediate	Low
14-00380	Adverse	Int
14-00423	Favorable	Int
14-00425	Favorable	Low
14-00447	Intermediate	High
14-00448	Intermediate	Int
14-00454	Adverse	Low
14-00458	Intermediate	Low
14-00464	Intermediate	Low
14-00473	Adverse	Int
14-00476	Intermediate	Int
14-00488	Intermediate	Int
14-00495	Intermediate	Int
14-00504	Adverse	Low
14-00514	Intermediate	Int
14-00528	Adverse	Int
14-00542	Favorable	Low
14-00559	Favorable	Int
14-00564	Adverse	Int
14-00567	Intermediate	Int
14-00578	IntermediateOrAdverse	Int
14-00581	Adverse	Int
14-00588	Intermediate	Low
14-00597	Intermediate	Low
14-00599	Adverse	Int
14-00602	IntermediateOrAdverse	Int
14-00608	Intermediate	Int
14-00632	Adverse	Int
14-00643	Favorable	Low
14-00658	Intermediate	Int
14-00667	Adverse	Int
14-00670	Adverse	Low
14-00672	Intermediate	Low
14-00676	Adverse	Low
14-00681	Intermediate	Int
14-00690	Favorable	Int
14-00712	Adverse	Int
14-00714	Adverse	Int
14-00725	Intermediate	Low
14-00730	Favorable	Low
14-00735	Intermediate	Int
14-00739	Adverse	Int
14-00757	Intermediate	High
14-00761	Intermediate	Low
14-00774	Adverse	Int
14-00780	Intermediate	Int
14-00781	Adverse	Int
14-00787	Intermediate	Low
14-00798	Favorable	Int
14-00815	Intermediate	Low
14-00832	IntermediateOrAdverse	Int
14-00901	Intermediate	Int
15-00014	Intermediate	High
15-00018	Intermediate	Low
15-00024	Intermediate	Int
15-00029	Intermediate	Int
15-00043	Adverse	Int
15-00045	Favorable	High
15-00051	Favorable	Low
15-00057	Intermediate	Int
15-00073	Adverse	Int
15-00075	Adverse	Int
15-00081	Intermediate	Int
15-00084	Adverse	Int
15-00123	Intermediate	Int
15-00140	Intermediate	Int
15-00147	Intermediate	Low
15-00169	Intermediate	Low
15-00171	Adverse	Low
15-00175	Adverse	Int
15-00194	Adverse	Int
15-00201	Favorable	Low
15-00229	Favorable	Low
15-00231	Intermediate	Int
15-00237	IntermediateOrAdverse	Int
15-00246	Favorable	Low
15-00261	Adverse	Int
15-00269	Favorable	Low
15-00275	Adverse	Low
15-00276	Favorable	Int
15-00279	Intermediate	Int
15-00287	Intermediate	Low
15-00296	Adverse	Int
15-00302	Favorable	Low
15-00303	Favorable	Int
15-00320	FavorableOrIntermediate	Int
15-00331	Favorable	Int
15-00338	Favorable	Low
15-00351	Adverse	Int
15-00353	Intermediate	Low
15-00371	Intermediate	Low
15-00377	Intermediate	Low
15-00383	Intermediate	Int
15-00395	Adverse	Int
15-00464	Adverse	Int
15-00470	Favorable	Low
15-00471	Favorable	Low
15-00479	Adverse	Int
15-00482	Favorable	Int
15-00491	Intermediate	Int
15-00525	Favorable	Int
15-00534	Adverse	Int
15-00539	Adverse	Low
15-00556	IntermediateOrAdverse	Int
15-00559	Adverse	Low
15-00563	Adverse	Int
15-00572	Adverse	Int
15-00578	Adverse	Int
15-00593	Intermediate	Int
15-00608	Adverse	Int
15-00610	Adverse	Low
15-00614	Adverse	Int
15-00615	Adverse	Int
15-00616	Adverse	Low
15-00626	Adverse	Low
15-00633	Adverse	Int
15-00650	Intermediate	Int
15-00653	Favorable	Low
15-00670	IntermediateOrAdverse	Int
15-00674	Adverse	Int
15-00680	FavorableOrIntermediate	Int
15-00688	Adverse	Int
15-00692	Adverse	Low
15-00693	Adverse	Int
15-00701	Intermediate	High
15-00702	Favorable	Int
15-00717	Favorable	Int
15-00724	FavorableOrIntermediate	Low
15-00734	Favorable	Int
15-00755	Intermediate	Int
15-00756	Intermediate	Low
15-00763	Adverse	Low
15-00766	Adverse	Int
15-00767	Intermediate	Low
15-00777	Adverse	Int
15-00778	Adverse	Low
15-00786	Favorable	Low
15-00807	Adverse	Int
15-00811	Intermediate	Int
15-00813	Intermediate	Low
15-00819	Favorable	Int
15-00821	Intermediate	Low
15-00829	Adverse	Low
15-00837	Favorable	Int
15-00839	FavorableOrIntermediate	Low
15-00855	Favorable	Low
15-00858	FavorableOrIntermediate	Low
15-00864	FavorableOrIntermediate	Low
15-00870	Adverse	Int
15-00872	FavorableOrIntermediate	Int
15-00874	Adverse	Low
15-00883	FavorableOrIntermediate	Int
15-00892	Favorable	Int
15-00900	Intermediate	Int
15-00903	Adverse	Int
15-00912	Adverse	Int
15-00921	Unknown	Low
15-00929	Intermediate	Low
15-00936	Adverse	Int
15-00939	Intermediate	Int
15-00961	Intermediate	Low
15-00965	Favorable	Low
15-00967	Intermediate	Low
15-00974	Adverse	Int
15-00976	Intermediate	Int
15-00979	FavorableOrIntermediate	Int
15-00981	Favorable	Low
15-00990	Favorable	Int
16-00001	Favorable	Int
16-00003	Favorable	Int
16-00004	Intermediate	Int
16-00007	Adverse	Low
16-00027	Adverse	Int
16-00031	Adverse	Int
16-00048	Adverse	Int
16-00050	Adverse	Low
16-00056	Favorable	Int
16-00067	Intermediate	Int
16-00073	Intermediate	Int
16-00075	Adverse	Int
16-00077	Adverse	Int
16-00087	FavorableOrIntermediate	Int
16-00088	Adverse	Int
16-00094	Adverse	Int
16-00102	Favorable	Int
16-00109	Favorable	Int
16-00115	Adverse	Int
16-00118	Intermediate	High
16-00120	Favorable	Int
16-00124	Adverse	Int
16-00129	Favorable	Int
16-00139	Favorable	Low
16-00143	Intermediate	Int
16-00145	Adverse	Int
16-00150	Adverse	Int
16-00157	Favorable	Int
16-00217	Intermediate	Low
16-00220	Favorable	Low
16-00226	Intermediate	Int
16-00249	Intermediate	Low
16-00264	Intermediate	Int
16-00269	Favorable	Int
16-00271	Intermediate	Int
16-00273	Intermediate	Low
16-00278	Favorable	Int
16-00289	Intermediate	Int
16-00292	Favorable	Int
16-00303	Favorable	Int
16-00307	Adverse	Int
16-00315	Intermediate	Int
16-00332	Adverse	Int
16-00339	Intermediate	Low
16-00344	Favorable	Low
16-00351	Favorable	Low
16-00356	Intermediate	Int
16-00358	Favorable	Low
16-00373	Intermediate	Low
16-00392	Adverse	Low
16-00406	Intermediate	Low
16-00410	Favorable	Low
16-00459	Intermediate	Int
16-00460	Intermediate	Int
16-00465	Adverse	Int
16-00474	Favorable	Int
16-00481	Favorable	Int
16-00483	Intermediate	Int
16-00491	Adverse	Low
16-00494	Adverse	Int
16-00498	Favorable	Low
16-00504	Favorable	Low
16-00510	Adverse	Int
16-00519	Intermediate	Low
16-00525	Adverse	Low
16-00538	Favorable	Low
16-00547	Adverse	Int
16-00548	Adverse	Int
16-00699	Intermediate	Low
16-00705	Intermediate	Int
16-00710	Intermediate	Low
16-00724	Adverse	Int
16-00731	Adverse	Int
16-00733	Adverse	Int
16-00755	Adverse	Int
16-00766	Adverse	Int
16-00770	Intermediate	Int
16-00771	Adverse	Low
16-00810	Favorable	Int
16-00815	Favorable	Int
16-00820	Adverse	Int
16-00822	Intermediate	Low
16-00831	Adverse	Low
16-00836	Intermediate	Int
16-00846	Intermediate	Low
16-00867	Intermediate	Int
16-00875	Adverse	Low
16-00882	Adverse	Int
16-00951	Adverse	Int
16-01004	Intermediate	Int
16-01005	Adverse	Low
16-01010	Favorable	Int
16-01017	Adverse	Int
16-01047	Intermediate	Int
16-01049	Intermediate	Low
16-01061	Favorable	Int
16-01094	Intermediate	Low
16-01097	Intermediate	Low
16-01100	Favorable	Low
16-01102	Adverse	Int
16-01103	Intermediate	Int
16-01109	Favorable	Int
16-01121	Favorable	Int
16-01127	Favorable	Int
16-01138	Adverse	Int
16-01151	Favorable	Low
16-01185	Adverse	Int
16-01191	Adverse	Int
16-01192	Intermediate	Low
16-01201	Adverse	Low
16-01210	Intermediate	Int
16-01216	Intermediate	Low
16-01219	Favorable	Low
16-01223	Intermediate	Low
16-01225	Intermediate	Int
16-01227	Favorable	Int
16-01237	Adverse	Low
16-01254	Favorable	Low
16-01262	Favorable	Low
16-01272	Adverse	Int
